# Supplementary material for: Phosphorylation of cell cycle and apoptosis regulatory protein-1 by stress activated protein kinase P38γ is a novel mechanism of apoptosis signaling by genotoxic chemotherapy
Source: Front Oncol. 2024 May 2;14:1376666. doi: 10.3389/fonc.2024.1376666 (PMC11096501; doi:10.3389/fonc.2024.1376666)
Supplement: Supplementary file 6 [file Table_5.xlsx]

## Sheet: proteinGroups1967
Table S5: Raw data from LC-MS/MS and MaxQuant Analysis
Raw values from MaxQuant label-free quantitation are shown for all 855 proteins observed in four independent LC-MS/MS trials.
Intensity values used to calculate fold enrichment values and identify hit proteins (Tabl2 S2) are in green-highlighted columns (columns EK through EV).
Protein IDs	Majority protein IDs	Peptide counts (all)	Peptide counts (razor+unique)	Peptide counts (unique)	Protein names	Gene names	Fasta headers	Number of proteins	Peptides	Razor + unique peptides	Unique peptides	Peptides 1967-E-A1-	Peptides 1967-E-A2-	Peptides 1967-E-A3-	Peptides 1967-E-A4-	Peptides 1967-E-B1-	Peptides 1967-E-B2-	Peptides 1967-E-B3-	Peptides 1967-E-B4-	Peptides 1967-E-C1-	Peptides 1967-E-C2-	Peptides 1967-E-C3-	Peptides 1967-E-C4-	Peptides 1967-Pflum-NC-1-	Peptides 1967-Pflum-NC-10-	Peptides 1967-Pflum-NC-11-	Peptides 1967-Pflum-NC-12-	Peptides 1967-Pflum-NC-2-	Peptides 1967-Pflum-NC-3-	Peptides 1967-Pflum-NC-4-	Peptides 1967-Pflum-NC-5-	Peptides 1967-Pflum-NC-6-	Peptides 1967-Pflum-NC-7-	Peptides 1967-Pflum-NC-8-	Peptides 1967-Pflum-NC-9-	Razor + unique peptides 1967-E-A1-	Razor + unique peptides 1967-E-A2-	Razor + unique peptides 1967-E-A3-	Razor + unique peptides 1967-E-A4-	Razor + unique peptides 1967-E-B1-	Razor + unique peptides 1967-E-B2-	Razor + unique peptides 1967-E-B3-	Razor + unique peptides 1967-E-B4-	Razor + unique peptides 1967-E-C1-	Razor + unique peptides 1967-E-C2-	Razor + unique peptides 1967-E-C3-	Razor + unique peptides 1967-E-C4-	Razor + unique peptides 1967-Pflum-NC-1-	Razor + unique peptides 1967-Pflum-NC-10-
A2NJV5;A0A0A0MRZ7;A0A075B6S6;A0A075B6S2;A0A075B6P5;A0A087WW87;P06310;P01615;P01614+A7:A862	A2NJV5;A0A0A0MRZ7;A0A075B6S6;A0A075B6S2;A0A075B6P5;A0A087WW87;P06310;P01615;P01614	1;1;1;1;1;1;1;1;1	1;1;1;1;1;1;1;1;1	1;1;1;1;1;1;1;1;1	Ig kappa chain V-II region RPMI 6410;Ig kappa chain V-II region FR;Ig kappa chain V-II region Cum	IGKV A18;IGKV2D-26;IGKV2D-30;IGKV2D-29;IGKV2D-28;IGKV2-40	;;;;;;;;	9	1	1	1	0	1	1	1	0	1	0	1	0	1	0	0	0	0	0	0	0	1	0	0	0	0	0	0	0	1	1	1	0	1	0	1	0	1	0	0	0	0
A4FU69	A4FU69	2	2	2	EF-hand calcium-binding domain-containing protein 5	EFCAB5		1	2	2	2	0	0	1	1	0	0	0	0	0	0	0	0	1	0	1	1	0	1	0	1	0	0	1	1	0	0	1	1	0	0	0	0	0	0	0	0	1	0
A5YKK6	A5YKK6	3	3	3	CCR4-NOT transcription complex subunit 1	CNOT1		1	3	3	3	0	0	0	0	0	0	0	0	0	0	0	0	1	0	2	2	2	3	2	1	2	2	2	1	0	0	0	0	0	0	0	0	0	0	0	0	1	0
A6NHL2	A6NHL2	5	1	1	Tubulin alpha chain-like 3	TUBAL3		1	5	1	1	0	0	3	3	0	0	3	4	0	0	0	0	4	4	4	4	4	4	2	3	3	4	3	4	0	0	0	0	0	0	0	0	0	0	0	0	1	0
A6NIH7	A6NIH7	1	1	1	Protein unc-119 homolog B	UNC119B		1	1	1	1	0	0	0	0	0	0	0	0	0	0	0	0	1	0	0	0	1	0	1	1	0	0	0	0	0	0	0	0	0	0	0	0	0	0	0	0	1	0
P62834;P61224;A6NIZ1	P62834;P61224;A6NIZ1	2;2;2	2;2;2	2;2;2	Ras-related protein Rap-1A;Ras-related protein Rap-1b;Ras-related protein Rap-1b-like protein	RAP1A;RAP1B	;;	3	2	2	2	0	0	0	0	0	0	0	0	0	0	0	0	2	2	2	1	1	1	1	1	1	1	0	0	0	0	0	0	0	0	0	0	0	0	0	0	2	2
Q99613;B5ME19	Q99613;B5ME19	8;8	8;8	8;8	Eukaryotic translation initiation factor 3 subunit C;Eukaryotic translation initiation factor 3 subunit C-like protein	EIF3C;EIF3CL	;	2	8	8	8	0	0	0	0	0	0	0	0	0	0	0	0	5	5	6	5	7	7	5	5	6	6	6	5	0	0	0	0	0	0	0	0	0	0	0	0	5	5
C9JC47;P0CG42;P0CG43	C9JC47;P0CG42;P0CG43	1;1;1	1;1;1	1;1;1	Putative protein FAM157A;Putative protein FAM157B;Putative protein FAM157C	FAM157A;FAM157B;FAM157C	;;	3	1	1	1	0	0	0	0	0	0	0	0	0	0	0	0	1	0	0	0	1	0	1	0	0	0	0	0	0	0	0	0	0	0	0	0	0	0	0	0	1	0
C9JRZ8;P15121	C9JRZ8	3;1	3;1	2;1	Aldo-keto reductase family 1 member B15	AKR1B15		2	3	3	2	0	0	0	0	0	0	0	0	0	0	0	0	3	3	3	3	3	3	3	3	3	3	3	3	0	0	0	0	0	0	0	0	0	0	0	0	3	3
CON__ENSEMBL:ENSBTAP00000025008	CON__ENSEMBL:ENSBTAP00000025008	5	1	1				1	5	1	1	1	0	2	2	0	0	3	3	0	0	1	0	4	3	3	4	4	5	3	3	4	5	3	3	0	0	0	0	0	0	0	0	0	0	0	0	0	0
CON__P00711	CON__P00711	3	3	3				1	3	3	3	3	3	1	1	2	1	2	2	1	3	0	0	0	0	0	0	0	0	0	0	0	0	0	1	3	3	1	1	2	1	2	2	1	3	0	0	0	0
CON__P00761	CON__P00761	11	11	11				1	11	11	11	10	9	9	8	10	11	9	9	9	10	8	5	5	5	5	5	6	5	5	6	6	5	5	5	10	9	9	8	10	11	9	9	9	10	8	5	5	5
CON__P02070;CON__Q3SX09	CON__P02070;CON__Q3SX09	1;1	1;1	1;1			;	2	1	1	1	0	0	0	0	0	0	0	0	0	0	0	0	0	0	0	0	0	0	1	0	0	1	0	0	0	0	0	0	0	0	0	0	0	0	0	0	0	0
CON__P02533;P02533;CON__Q6IFX2;CON__A2A4G1;CON__P19001;CON__Q61782;CON__Q9D312;CON__Q8N1A0;Q8N1A0	CON__P02533;P02533	27;27;12;7;5;3;2;1;1	23;23;11;3;2;3;2;1;1	8;8;4;0;0;1;0;0;0	Keratin, type I cytoskeletal 14	KRT14	;	9	27	23	8	20	20	21	20	14	21	19	22	18	25	7	1	6	5	5	5	10	11	7	6	7	6	5	4	16	16	17	16	11	17	15	18	14	21	5	0	3	2
CON__P02538;P02538;CON__O95678;O95678;CON__Q8VED5;CON__P07744;CON__Q9DCV7;CON__Q3KNV1;CON__P08729;CON__Q9NSB2;CON__Q6ISB0;P08729;Q9NSB2;CON__Q61726;CON__O43790;CON__Q6NT21;CON__P78385;CON__Q14533;CON__P78386;P14136;O43790;P78385;Q14533;P78386	CON__P02538;P02538	43;43;16;16;12;10;5;5;5;5;5;5;5;1;1;1;1;1;1;1;1;1;1;1	4;4;1;1;1;1;0;0;0;0;0;0;0;0;0;0;0;0;0;0;0;0;0;0	3;3;0;0;0;0;0;0;0;0;0;0;0;0;0;0;0;0;0;0;0;0;0;0	Keratin, type II cytoskeletal 6A	KRT6A	;	24	43	4	3	33	37	40	41	16	29	41	36	37	39	12	3	7	6	5	6	7	6	8	6	6	3	4	6	2	3	4	4	0	2	4	3	2	4	0	0	0	0
CON__P02584;P07737	CON__P02584;P07737	4;2	4;2	4;2	Profilin-1	PFN1	;	2	4	4	4	0	0	0	0	0	0	0	0	0	0	0	0	4	2	2	3	4	4	3	4	4	3	4	2	0	0	0	0	0	0	0	0	0	0	0	0	4	2
CON__P02662	CON__P02662	7	7	7				1	7	7	7	5	7	7	7	4	6	6	7	6	7	3	2	4	1	4	2	2	4	2	1	2	3	2	5	5	7	7	7	4	6	6	7	6	7	3	2	4	1
CON__P02663	CON__P02663	3	3	3				1	3	3	3	2	3	3	3	3	3	3	3	3	3	1	0	2	3	2	2	2	2	0	1	1	2	0	3	2	3	3	3	3	3	3	3	3	3	1	0	2	3
CON__P02666	CON__P02666	3	3	3				1	3	3	3	2	3	2	2	3	2	3	2	2	3	1	1	1	1	1	1	1	1	0	0	1	0	0	1	2	3	2	2	3	2	3	2	2	3	1	1	1	1
CON__P02668	CON__P02668	5	5	5				1	5	5	5	4	4	3	4	3	3	4	3	2	5	2	0	1	1	1	1	1	1	1	2	1	1	1	2	4	4	3	4	3	3	4	3	2	5	2	0	1	1
CON__P02754	CON__P02754	8	8	8				1	8	8	8	6	7	7	8	7	8	7	7	6	8	4	1	1	1	1	5	1	0	0	0	1	0	1	6	6	7	7	8	7	8	7	7	6	8	4	1	1	1
CON__P02768-1;P02768	CON__P02768-1;P02768	11;11	6;6	6;6	Serum albumin	ALB	;	2	11	6	6	7	8	10	9	7	8	7	9	10	10	2	0	4	6	4	5	5	3	3	2	3	5	4	4	2	3	5	4	2	3	2	4	5	5	0	0	1	1
CON__P02769	CON__P02769	50	50	45				1	50	50	45	44	44	37	39	42	40	44	39	40	41	17	5	9	30	12	16	13	10	9	5	10	17	14	22	44	44	37	39	42	40	44	39	40	41	17	5	9	30
CON__P04259	CON__P04259	43	3	1				1	43	3	1	33	38	38	41	15	30	40	36	37	37	11	3	7	6	6	6	7	6	8	5	6	3	4	6	1	1	0	2	0	1	1	2	1	1	0	0	0	0
CON__P05787;P05787;CON__H-INV:HIT000292931	CON__P05787;P05787	10;10;4	1;1;1	1;1;1	Keratin, type II cytoskeletal 8	KRT8	;	3	10	1	1	9	9	8	9	5	7	9	9	9	9	4	0	4	3	1	2	5	2	4	2	3	2	2	2	0	0	0	0	0	0	0	0	0	0	0	0	1	1
CON__P13645;P13645;CON__Q148H6;CON__Q7Z3Y7;Q7Z3Y7;CON__P05784;CON__Q7Z3Z0;CON__Q7Z3Y8;CON__Q2M2I5;Q7Z3Z0;Q7Z3Y8;Q2M2I5;CON__A2A5Y0;CON__Q92764;CON__Q14532;CON__A2AB72;CON__O76015;CON__O76013;CON__Q7Z3Y9;CON__O76014;CON__REFSEQ:XP_986630;P05783;Q14532;O76014;Q92764;O76015;O76013;Q7Z3Y9	CON__P13645;P13645	42;42;3;3;3;2;2;2;2;2;2;2;1;1;1;1;1;1;1;1;1;1;1;1;1;1;1;1	41;41;3;3;3;1;2;2;2;2;2;2;1;1;1;1;1;1;1;1;1;1;1;1;1;1;1;1	28;28;1;1;1;0;1;1;0;1;1;0;0;0;0;0;0;0;0;0;0;0;0;0;0;0;0;0	Keratin, type I cytoskeletal 10	KRT10	;	28	42	41	28	37	37	39	39	35	42	39	36	36	40	26	16	23	15	10	20	21	24	20	19	20	16	15	22	36	36	38	38	35	41	38	35	35	39	26	16	22	14
CON__P13646-1;CON__P35900;P35900;CON__O76011;CON__Q6NTB9;CON__O76009;CON__Q9C075;CON__Q6IFU5;CON__Q8IUT8;O76009;Q9C075;Q6A162;O76011	CON__P13646-1	20;3;3;1;1;1;1;1;1;1;1;1;1	15;1;1;1;1;1;1;1;1;1;1;1;1	2;0;0;0;0;0;0;0;0;0;0;0;0				13	20	15	2	4	10	15	6	3	6	8	7	18	11	5	0	4	1	3	2	5	5	4	4	3	2	1	2	0	5	10	1	0	1	3	2	13	6	1	0	1	0
CON__P13647;P13647	CON__P13647;P13647	43;43	31;31	8;8	Keratin, type II cytoskeletal 5	KRT5	;	2	43	31	8	39	39	42	41	25	37	37	36	39	40	17	5	8	5	4	5	6	8	10	5	8	3	4	5	28	27	31	29	17	27	25	24	27	28	10	3	5	1
CON__P48668;P48668	CON__P48668;P48668	43;43	22;22	0;0	Keratin, type II cytoskeletal 6C	KRT6C	;	2	43	22	0	34	39	41	42	16	31	42	35	38	38	12	3	7	6	6	6	7	6	8	5	6	3	4	6	15	18	21	21	2	12	21	16	17	18	3	0	1	1
CON__Q04695;Q04695	CON__Q04695;Q04695	16;16	5;5	2;2	Keratin, type I cytoskeletal 17	KRT17	;	2	16	5	2	11	13	12	14	5	13	10	12	11	16	3	0	5	4	4	4	8	8	4	4	6	4	4	4	3	4	2	4	0	3	3	3	3	5	1	0	1	0
CON__Q0VBK2	CON__Q0VBK2	2	1	1				1	2	1	1	1	1	1	1	0	1	1	1	1	1	0	0	0	0	0	0	0	0	0	0	0	0	1	0	0	0	0	0	0	0	0	0	0	0	0	0	0	0
CON__Q3SX14;P06396	CON__Q3SX14;P06396	4;4	4;4	4;4	Gelsolin	GSN	;	2	4	4	4	0	0	0	0	0	0	0	0	0	0	0	0	3	4	3	3	4	4	3	3	4	3	3	3	0	0	0	0	0	0	0	0	0	0	0	0	3	4
CON__Q6KB66-1;Q6KB66	CON__Q6KB66-1;Q6KB66	3;3	3;3	2;2	Keratin, type II cytoskeletal 80	KRT80	;	2	3	3	2	3	3	3	3	0	3	3	3	2	3	0	0	0	0	0	0	0	0	1	0	0	0	0	0	3	3	3	3	0	3	3	3	2	3	0	0	0	0
CON__Q8N1N4-2;CON__Q7RTT2;Q8N1N4	CON__Q8N1N4-2;CON__Q7RTT2;Q8N1N4	15;15;15	11;11;11	10;10;10	Keratin, type II cytoskeletal 78	KRT78	;;	3	15	11	10	6	6	11	10	2	8	7	9	8	11	2	0	2	1	0	0	0	0	0	0	0	0	1	0	5	3	7	6	0	5	4	6	5	8	1	0	1	0
CON__Q7Z794;Q7Z794	CON__Q7Z794;Q7Z794	13;13	8;8	6;6	Keratin, type II cytoskeletal 1b	KRT77	;	2	13	8	6	8	4	12	7	2	9	8	8	6	9	1	1	2	2	2	2	3	3	3	3	3	3	2	2	4	0	7	3	0	6	4	4	2	5	0	0	0	0
CON__Q86YZ3;Q86YZ3	CON__Q86YZ3;Q86YZ3	28;28	28;28	28;28	Hornerin	HRNR	;	2	28	28	28	17	22	20	28	10	16	18	17	10	20	3	0	0	0	0	0	0	0	1	0	0	0	0	0	17	22	20	28	10	16	18	17	10	20	3	0	0	0
CON__Streptavidin	CON__Streptavidin	9	9	9				1	9	9	9	1	0	0	0	0	0	0	0	0	1	0	0	7	9	9	9	7	9	8	9	9	9	9	9	1	0	0	0	0	0	0	0	0	1	0	0	7	9
Q13765;E9PAV3	Q13765;E9PAV3	2;2	2;2	2;2	Nascent polypeptide-associated complex subunit alpha;Nascent polypeptide-associated complex subunit alpha, muscle-specific form	NACA	;	2	2	2	2	0	0	0	0	0	0	0	0	0	0	0	0	0	2	2	2	1	2	2	2	1	2	1	2	0	0	0	0	0	0	0	0	0	0	0	0	0	2
O00148;Q13838	O00148;Q13838	7;6	7;6	7;6	ATP-dependent RNA helicase DDX39A;Spliceosome RNA helicase DDX39B	DDX39A;DDX39B	;	2	7	7	7	0	0	0	0	0	0	0	0	0	0	0	0	7	6	6	5	6	6	6	6	6	6	6	6	0	0	0	0	0	0	0	0	0	0	0	0	7	6
O00231	O00231	8	8	8	26S proteasome non-ATPase regulatory subunit 11	PSMD11		1	8	8	8	0	0	0	0	0	0	0	0	0	0	0	0	8	5	3	3	8	7	7	6	8	4	5	4	0	0	0	0	0	0	0	0	0	0	0	0	8	5
O00232	O00232	4	4	4	26S proteasome non-ATPase regulatory subunit 12	PSMD12		1	4	4	4	0	0	0	0	0	0	0	0	0	0	0	0	3	3	1	3	3	4	4	2	1	3	0	2	0	0	0	0	0	0	0	0	0	0	0	0	3	3
O00264	O00264	1	1	1	Membrane-associated progesterone receptor component 1	PGRMC1		1	1	1	1	0	0	0	0	0	0	0	0	0	0	0	0	1	1	1	1	1	1	1	1	1	1	1	1	0	0	0	0	0	0	0	0	0	0	0	0	1	1
O00291	O00291	1	1	1	Huntingtin-interacting protein 1	HIP1		1	1	1	1	0	0	0	0	0	0	0	0	0	0	0	0	0	0	0	1	1	0	1	1	1	0	0	0	0	0	0	0	0	0	0	0	0	0	0	0	0	0
O00299	O00299	4	4	4	Chloride intracellular channel protein 1	CLIC1		1	4	4	4	1	0	0	0	0	0	0	0	0	0	0	0	4	3	3	3	4	4	4	4	4	3	4	2	1	0	0	0	0	0	0	0	0	0	0	0	4	3
O00303	O00303	7	7	7	Eukaryotic translation initiation factor 3 subunit F	EIF3F		1	7	7	7	0	0	0	0	0	0	0	0	0	0	0	0	4	4	7	5	6	5	7	7	6	5	6	6	0	0	0	0	0	0	0	0	0	0	0	0	4	4
O00410	O00410	10	10	10	Importin-5	IPO5		1	10	10	10	0	0	0	0	0	0	0	0	0	0	0	0	7	6	8	7	10	8	7	7	8	6	7	4	0	0	0	0	0	0	0	0	0	0	0	0	7	6
O00429	O00429	6	6	6	Dynamin-1-like protein	DNM1L		1	6	6	6	0	0	0	0	0	0	0	0	0	0	0	0	5	3	5	5	5	5	4	6	5	5	5	5	0	0	0	0	0	0	0	0	0	0	0	0	5	3
Q9P289;O00506;Q9Y6E0	Q9P289;O00506;Q9Y6E0	2;2;1	2;2;1	2;2;1	Serine/threonine-protein kinase 26;Serine/threonine-protein kinase 25;Serine/threonine-protein kinase 24;Serine/threonine-protein kinase 24 36 kDa subunit;Serine/threonine-protein kinase 24 12 kDa subunit	STK26;STK25;STK24	;;	3	2	2	2	0	0	0	0	0	0	0	0	0	0	0	0	2	1	2	1	2	1	1	2	2	2	1	2	0	0	0	0	0	0	0	0	0	0	0	0	2	1
O00571	O00571	7	7	2	ATP-dependent RNA helicase DDX3X	DDX3X		1	7	7	2	0	0	0	0	0	0	0	0	0	0	0	0	7	6	6	6	6	7	6	7	7	6	6	5	0	0	0	0	0	0	0	0	0	0	0	0	7	6
O14744	O14744	10	10	10	Protein arginine N-methyltransferase 5;Protein arginine N-methyltransferase 5, N-terminally processed	PRMT5		1	10	10	10	5	3	10	9	3	3	10	7	3	1	4	0	1	0	3	0	2	2	2	1	2	1	0	0	5	3	10	9	3	3	10	7	3	1	4	0	1	0
O14818;Q8TAA3	O14818;Q8TAA3	1;1	1;1	1;1	Proteasome subunit alpha type-7;Proteasome subunit alpha type-7-like	PSMA7;PSMA8	;	2	1	1	1	0	0	0	0	0	0	0	0	0	0	0	0	1	1	1	1	1	1	1	1	1	1	1	0	0	0	0	0	0	0	0	0	0	0	0	0	1	1
P19105;O14950;P24844	P19105;O14950;P24844	5;5;3	5;5;3	5;5;3	Myosin regulatory light chain 12A;Myosin regulatory light chain 12B;Myosin regulatory light polypeptide 9	MYL12A;MYL12B;MYL9	;;	3	5	5	5	0	0	0	0	0	0	0	0	0	0	0	0	5	5	5	5	5	5	4	4	5	5	5	5	0	0	0	0	0	0	0	0	0	0	0	0	5	5
O14980	O14980	14	14	14	Exportin-1	XPO1		1	14	14	14	0	0	0	1	0	1	0	1	0	1	0	0	10	9	10	11	12	13	11	12	12	8	11	12	0	0	0	1	0	1	0	1	0	1	0	0	10	9
O60684;O15131;P52294	O60684;O15131;P52294	1;1;1	1;1;1	1;1;1	Importin subunit alpha-7;Importin subunit alpha-6;Importin subunit alpha-5;Importin subunit alpha-5, N-terminally processed	KPNA6;KPNA5;KPNA1	;;	3	1	1	1	0	0	0	0	0	0	0	0	0	0	0	0	0	1	1	0	1	1	1	1	0	1	1	1	0	0	0	0	0	0	0	0	0	0	0	0	0	1
O15143	O15143	2	2	2	Actin-related protein 2/3 complex subunit 1B	ARPC1B		1	2	2	2	0	0	0	0	0	0	0	0	0	0	0	0	1	1	1	1	1	1	2	1	1	1	0	1	0	0	0	0	0	0	0	0	0	0	0	0	1	1
O15144	O15144	3	3	3	Actin-related protein 2/3 complex subunit 2	ARPC2		1	3	3	3	0	0	0	0	0	0	0	0	0	0	0	0	2	0	1	2	3	3	1	2	3	1	1	1	0	0	0	0	0	0	0	0	0	0	0	0	2	0
O15145	O15145	4	4	4	Actin-related protein 2/3 complex subunit 3	ARPC3		1	4	4	4	0	1	0	0	0	1	0	0	1	1	0	0	3	3	3	3	3	3	3	4	3	3	2	2	0	1	0	0	0	1	0	0	1	1	0	0	3	3
O15173	O15173	1	1	1	Membrane-associated progesterone receptor component 2	PGRMC2		1	1	1	1	0	0	0	0	0	0	0	0	0	0	0	0	1	0	1	0	1	1	0	1	1	1	1	0	0	0	0	0	0	0	0	0	0	0	0	0	1	0
O15260	O15260	2	2	2	Surfeit locus protein 4	SURF4		1	2	2	2	0	0	0	0	0	0	0	0	0	0	0	0	0	1	1	2	2	2	1	2	0	1	1	1	0	0	0	0	0	0	0	0	0	0	0	0	0	1
O15294	O15294	1	1	1	UDP-N-acetylglucosamine--peptide N-acetylglucosaminyltransferase 110 kDa subunit	OGT		1	1	1	1	0	0	0	0	0	0	0	0	0	0	0	0	1	0	1	1	1	1	1	1	1	1	1	1	0	0	0	0	0	0	0	0	0	0	0	0	1	0
O15371	O15371	1	1	1	Eukaryotic translation initiation factor 3 subunit D	EIF3D		1	1	1	1	0	0	0	0	0	0	0	0	0	0	0	0	1	1	0	1	1	0	1	0	0	1	1	0	0	0	0	0	0	0	0	0	0	0	0	0	1	1
O15372	O15372	1	1	1	Eukaryotic translation initiation factor 3 subunit H	EIF3H		1	1	1	1	0	0	0	0	0	0	0	0	0	0	0	0	1	1	1	1	1	1	1	1	1	1	1	1	0	0	0	0	0	0	0	0	0	0	0	0	1	1
O15511	O15511	1	1	1	Actin-related protein 2/3 complex subunit 5	ARPC5		1	1	1	1	0	0	0	0	0	0	0	0	0	0	0	0	1	1	1	1	1	1	1	1	1	1	1	1	0	0	0	0	0	0	0	0	0	0	0	0	1	1
O15523	O15523	6	1	1	ATP-dependent RNA helicase DDX3Y	DDX3Y		1	6	1	1	0	0	0	0	0	0	0	0	0	0	0	0	6	4	5	4	6	6	5	5	6	5	4	3	0	0	0	0	0	0	0	0	0	0	0	0	1	0
O43143	O43143	4	4	4	Pre-mRNA-splicing factor ATP-dependent RNA helicase DHX15	DHX15		1	4	4	4	0	0	0	0	0	0	0	1	0	0	0	0	4	2	3	2	2	3	3	4	2	4	2	2	0	0	0	0	0	0	0	1	0	0	0	0	4	2
O43175	O43175	9	9	9	D-3-phosphoglycerate dehydrogenase	PHGDH		1	9	9	9	0	0	4	7	0	0	6	6	0	0	1	0	6	5	7	6	5	4	6	5	7	6	6	5	0	0	4	7	0	0	6	6	0	0	1	0	6	5
O43242	O43242	6	6	6	26S proteasome non-ATPase regulatory subunit 3	PSMD3		1	6	6	6	0	0	0	0	0	1	0	0	0	0	0	0	5	5	4	2	6	6	5	4	5	4	4	4	0	0	0	0	0	1	0	0	0	0	0	0	5	5
O43324	O43324	2	2	2	Eukaryotic translation elongation factor 1 epsilon-1	EEF1E1		1	2	2	2	0	0	0	0	0	0	0	0	0	0	0	0	2	1	2	2	2	2	1	2	2	1	2	1	0	0	0	0	0	0	0	0	0	0	0	0	2	1
O43617	O43617	1	1	1	Trafficking protein particle complex subunit 3	TRAPPC3		1	1	1	1	0	0	0	0	0	0	0	0	0	0	0	0	0	0	0	1	0	0	0	1	1	0	0	0	0	0	0	0	0	0	0	0	0	0	0	0	0	0
O43674	O43674	1	1	1	NADH dehydrogenase [ubiquinone] 1 beta subcomplex subunit 5, mitochondrial	NDUFB5		1	1	1	1	0	0	0	0	0	0	0	0	0	0	0	0	1	0	0	0	0	0	0	1	1	0	0	0	0	0	0	0	0	0	0	0	0	0	0	0	1	0
O43681	O43681	1	1	1	ATPase ASNA1	ASNA1		1	1	1	1	0	0	0	0	0	0	0	0	0	0	0	0	1	1	1	1	1	1	1	1	1	0	1	0	0	0	0	0	0	0	0	0	0	0	0	0	1	1
O43707;P35609;Q08043	O43707	9;3;3	2;0;0	1;0;0	Alpha-actinin-4	ACTN4		3	9	2	1	0	0	0	0	0	0	0	0	1	1	0	0	5	5	7	7	7	6	7	5	5	5	5	6	0	0	0	0	0	0	0	0	0	0	0	0	1	1
O43747	O43747	1	1	1	AP-1 complex subunit gamma-1	AP1G1		1	1	1	1	0	0	0	0	0	0	0	0	0	0	0	0	1	0	1	1	1	0	1	1	1	1	1	1	0	0	0	0	0	0	0	0	0	0	0	0	1	0
O43776	O43776	3	3	3	Asparagine--tRNA ligase, cytoplasmic	NARS		1	3	3	3	0	0	0	0	0	0	0	0	0	0	0	0	3	1	1	1	2	2	1	1	2	2	2	1	0	0	0	0	0	0	0	0	0	0	0	0	3	1
O43896;Q12756	O43896;Q12756	2;1	2;1	2;1	Kinesin-like protein KIF1C;Kinesin-like protein KIF1A	KIF1C;KIF1A	;	2	2	2	2	0	0	0	0	0	0	0	0	0	0	0	0	1	1	0	2	0	1	0	0	0	2	1	1	0	0	0	0	0	0	0	0	0	0	0	0	1	1
O60218	O60218	3	2	2	Aldo-keto reductase family 1 member B10	AKR1B10		1	3	2	2	0	0	0	0	0	1	0	0	0	0	0	0	3	3	3	3	3	3	3	3	3	3	3	3	0	0	0	0	0	1	0	0	0	0	0	0	2	2
O60488	O60488	3	3	2	Long-chain-fatty-acid--CoA ligase 4	ACSL4		1	3	3	2	0	0	0	0	0	0	0	0	0	0	0	0	3	2	3	3	3	1	1	3	2	2	2	3	0	0	0	0	0	0	0	0	0	0	0	0	3	2
O60506	O60506	1	1	1	Heterogeneous nuclear ribonucleoprotein Q	SYNCRIP		1	1	1	1	0	0	0	0	0	0	0	0	0	0	0	0	1	1	1	1	1	1	1	1	1	0	1	0	0	0	0	0	0	0	0	0	0	0	0	0	1	1
O60610	O60610	3	3	3	Protein diaphanous homolog 1	DIAPH1		1	3	3	3	0	0	0	0	0	0	0	0	0	0	0	0	3	1	2	3	3	3	2	2	3	3	2	3	0	0	0	0	0	0	0	0	0	0	0	0	3	1
O60701	O60701	2	2	2	UDP-glucose 6-dehydrogenase	UGDH		1	2	2	2	0	0	0	1	0	0	0	1	0	0	0	0	1	2	0	0	1	1	1	0	0	0	1	0	0	0	0	1	0	0	0	1	0	0	0	0	1	2
O60749;Q13596	O60749;Q13596	2;1	2;1	2;1	Sorting nexin-2;Sorting nexin-1	SNX2;SNX1	;	2	2	2	2	0	0	0	0	0	0	0	1	0	0	0	0	2	2	2	2	1	1	2	1	1	2	2	1	0	0	0	0	0	0	0	1	0	0	0	0	2	2
O60763	O60763	2	2	2	General vesicular transport factor p115	USO1		1	2	2	2	0	0	0	0	0	0	0	0	0	0	0	0	0	1	1	1	2	2	1	2	1	0	1	1	0	0	0	0	0	0	0	0	0	0	0	0	0	1
Q99880;Q99879;Q99877;Q93079;Q8N257;Q5QNW6;Q16778;P62807;P58876;P57053;P33778;P23527;P06899;O60814;Q96A08	Q99880;Q99879;Q99877;Q93079;Q8N257;Q5QNW6;Q16778;P62807;P58876;P57053;P33778;P23527;P06899;O60814;Q96A08	2;2;2;2;2;2;2;2;2;2;2;2;2;2;1	2;2;2;2;2;2;2;2;2;2;2;2;2;2;1	2;2;2;2;2;2;2;2;2;2;2;2;2;2;1	Histone H2B type 1-L;Histone H2B type 1-M;Histone H2B type 1-N;Histone H2B type 1-H;Histone H2B type 3-B;Histone H2B type 2-F;Histone H2B type 2-E;Histone H2B type 1-C/E/F/G/I;Histone H2B type 1-D;Histone H2B type F-S;Histone H2B type 1-B;Histone H2B type 1-O;Histone H2B type 1-J;Histone H2B type 1-K;Histone H2B type 1-A	HIST1H2BL;HIST1H2BM;HIST1H2BN;HIST1H2BH;HIST3H2BB;HIST2H2BF;HIST2H2BE;HIST1H2BC;HIST1H2BD;H2BFS;HIST1H2BB;HIST1H2BO;HIST1H2BJ;HIST1H2BK;HIST1H2BA	;;;;;;;;;;;;;;	15	2	2	2	1	0	0	1	0	0	0	0	0	0	0	0	2	1	2	1	2	2	1	2	2	2	1	1	1	0	0	1	0	0	0	0	0	0	0	0	2	1
O60831	O60831	1	1	1	PRA1 family protein 2	PRAF2		1	1	1	1	0	0	0	0	0	0	0	0	0	0	0	0	1	1	1	1	1	1	1	1	1	0	1	1	0	0	0	0	0	0	0	0	0	0	0	0	1	1
O60884	O60884	3	3	3	DnaJ homolog subfamily A member 2	DNAJA2		1	3	3	3	0	0	0	0	0	0	0	0	0	0	0	0	3	0	1	3	0	2	3	3	1	3	1	1	0	0	0	0	0	0	0	0	0	0	0	0	3	0
O75083	O75083	2	2	2	WD repeat-containing protein 1	WDR1		1	2	2	2	0	0	0	0	0	0	0	0	0	0	0	0	2	0	1	1	1	1	1	1	1	1	0	0	0	0	0	0	0	0	0	0	0	0	0	0	2	0
O75116	O75116	1	1	1	Rho-associated protein kinase 2	ROCK2		1	1	1	1	0	0	0	0	0	0	0	0	0	0	0	0	0	1	0	0	1	1	1	1	1	0	1	0	0	0	0	0	0	0	0	0	0	0	0	0	0	1
O75340	O75340	1	1	1	Programmed cell death protein 6	PDCD6		1	1	1	1	0	0	0	0	0	0	0	0	0	0	0	0	1	0	1	1	1	1	0	1	1	0	1	0	0	0	0	0	0	0	0	0	0	0	0	0	1	0
O75351;Q9UN37;Q6PIW4	O75351;Q9UN37;Q6PIW4	2;1;1	2;1;1	2;1;1	Vacuolar protein sorting-associated protein 4B;Vacuolar protein sorting-associated protein 4A;Fidgetin-like protein 1	VPS4B;VPS4A;FIGNL1	;;	3	2	2	2	0	0	0	0	0	0	0	0	0	0	0	0	2	2	2	2	2	2	2	2	2	2	2	2	0	0	0	0	0	0	0	0	0	0	0	0	2	2
O75369	O75369	11	5	5	Filamin-B	FLNB		1	11	5	5	0	0	0	0	0	0	0	0	0	0	0	0	8	6	9	8	9	8	9	8	8	5	9	4	0	0	0	0	0	0	0	0	0	0	0	0	2	3
O75376;Q9H4R4	O75376	81;1	81;1	80;1	Nuclear receptor corepressor 1	NCOR1		2	81	81	80	78	69	11	12	67	60	20	5	58	1	1	1	1	1	1	1	1	1	1	0	1	2	2	1	78	69	11	12	67	60	20	5	58	1	1	1	1	1
O75469	O75469	1	1	1	Nuclear receptor subfamily 1 group I member 2	NR1I2		1	1	1	1	0	0	0	0	0	0	0	0	0	0	0	0	1	1	1	1	1	1	1	1	1	1	1	1	0	0	0	0	0	0	0	0	0	0	0	0	1	1
O75533	O75533	2	2	2	Splicing factor 3B subunit 1	SF3B1		1	2	2	2	0	0	0	0	0	0	0	0	1	0	0	0	1	1	1	1	2	2	0	2	2	1	2	1	0	0	0	0	0	0	0	0	1	0	0	0	1	1
O75643	O75643	1	1	1	U5 small nuclear ribonucleoprotein 200 kDa helicase	SNRNP200		1	1	1	1	0	0	0	0	0	0	0	0	0	0	0	0	1	0	0	0	0	1	0	1	0	0	1	0	0	0	0	0	0	0	0	0	0	0	0	0	1	0
O75676;O75582	O75676;O75582	2;1	2;1	2;1	Ribosomal protein S6 kinase alpha-4;Ribosomal protein S6 kinase alpha-5	RPS6KA4;RPS6KA5	;	2	2	2	2	0	0	0	0	0	0	0	0	0	0	0	0	1	2	2	2	2	2	1	2	2	2	2	2	0	0	0	0	0	0	0	0	0	0	0	0	1	2
O75694	O75694	3	3	3	Nuclear pore complex protein Nup155	NUP155		1	3	3	3	0	0	0	0	0	0	0	0	0	0	0	0	2	1	3	1	2	2	1	2	2	1	2	2	0	0	0	0	0	0	0	0	0	0	0	0	2	1
O75915	O75915	2	2	2	PRA1 family protein 3	ARL6IP5		1	2	2	2	0	0	0	0	0	0	0	0	0	0	0	0	2	2	2	2	2	2	2	2	2	2	2	2	0	0	0	0	0	0	0	0	0	0	0	0	2	2
O76003	O76003	1	1	1	Glutaredoxin-3	GLRX3		1	1	1	1	0	0	0	0	0	0	0	0	0	0	0	1	1	0	1	1	0	1	0	1	1	1	1	1	0	0	0	0	0	0	0	0	0	0	0	1	1	0
O76094	O76094	1	1	1	Signal recognition particle subunit SRP72	SRP72		1	1	1	1	0	0	0	0	0	0	0	0	0	0	0	0	0	1	0	0	0	1	0	1	0	0	1	0	0	0	0	0	0	0	0	0	0	0	0	0	0	1
O94776	O94776	1	1	1	Metastasis-associated protein MTA2	MTA2		1	1	1	1	0	1	0	0	0	0	1	0	0	0	1	0	1	0	1	1	1	0	1	1	1	1	1	1	0	1	0	0	0	0	1	0	0	0	1	0	1	0
O94915	O94915	2	2	2	Protein furry homolog-like	FRYL		1	2	2	2	2	0	0	0	0	1	0	0	2	0	0	0	0	0	0	0	0	0	0	0	0	1	0	0	2	0	0	0	0	1	0	0	2	0	0	0	0	0
O94925	O94925	3	3	3	Glutaminase kidney isoform, mitochondrial	GLS		1	3	3	3	0	0	0	0	0	0	0	1	0	0	0	0	1	0	0	0	1	0	2	2	0	2	2	2	0	0	0	0	0	0	0	1	0	0	0	0	1	0
O94973;O95782	O94973;O95782	8;6	8;6	8;6	AP-2 complex subunit alpha-2;AP-2 complex subunit alpha-1	AP2A2;AP2A1	;	2	8	8	8	1	2	2	1	1	1	3	1	1	2	0	0	6	4	5	3	5	6	4	6	7	5	5	5	1	2	2	1	1	1	3	1	1	2	0	0	6	4
O94979	O94979	1	1	1	Protein transport protein Sec31A	SEC31A		1	1	1	1	0	0	0	0	0	0	0	0	0	0	0	0	1	1	1	1	1	1	1	1	1	1	1	1	0	0	0	0	0	0	0	0	0	0	0	0	1	1
O95197	O95197	2	2	2	Reticulon-3	RTN3		1	2	2	2	0	0	0	0	0	0	0	0	0	0	0	0	2	2	2	2	2	2	2	2	2	2	2	2	0	0	0	0	0	0	0	0	0	0	0	0	2	2
O95248	O95248	1	1	1	Myotubularin-related protein 5	SBF1		1	1	1	1	0	0	0	0	0	0	0	0	0	0	0	0	1	1	0	1	0	1	0	1	0	1	1	0	0	0	0	0	0	0	0	0	0	0	0	0	1	1
O95336	O95336	1	1	1	6-phosphogluconolactonase	PGLS		1	1	1	1	0	0	0	0	0	0	0	0	0	0	0	0	1	0	0	0	0	0	0	0	0	0	0	0	0	0	0	0	0	0	0	0	0	0	0	0	1	0
O95373	O95373	5	5	5	Importin-7	IPO7		1	5	5	5	0	0	0	0	0	0	0	0	0	0	0	0	4	3	3	4	4	4	4	5	4	3	3	2	0	0	0	0	0	0	0	0	0	0	0	0	4	3
O95486	O95486	1	1	1	Protein transport protein Sec24A	SEC24A		1	1	1	1	0	0	0	1	0	0	0	0	0	0	0	0	0	0	0	1	0	0	0	0	1	0	0	0	0	0	0	1	0	0	0	0	0	0	0	0	0	0
O95704	O95704	1	1	1	Amyloid beta A4 precursor protein-binding family B member 3	APBB3		1	1	1	1	1	0	0	1	0	0	0	0	1	0	0	0	0	0	0	0	0	0	0	0	0	0	0	1	1	0	0	1	0	0	0	0	1	0	0	0	0	0
P00338	P00338	7	7	6	L-lactate dehydrogenase A chain	LDHA		1	7	7	6	0	0	0	0	0	0	0	0	4	0	0	0	7	7	6	6	6	6	6	7	6	7	6	4	0	0	0	0	0	0	0	0	4	0	0	0	7	7
P00367;P49448	P00367;P49448	8;5	8;5	8;5	Glutamate dehydrogenase 1, mitochondrial;Glutamate dehydrogenase 2, mitochondrial	GLUD1;GLUD2	;	2	8	8	8	0	0	0	0	0	0	0	0	0	0	0	0	7	5	5	6	8	7	6	8	7	5	6	5	0	0	0	0	0	0	0	0	0	0	0	0	7	5
P00387	P00387	2	2	2	NADH-cytochrome b5 reductase 3;NADH-cytochrome b5 reductase 3 membrane-bound form;NADH-cytochrome b5 reductase 3 soluble form	CYB5R3		1	2	2	2	0	0	0	0	0	0	0	0	0	0	0	0	2	2	1	1	2	2	2	2	2	1	1	0	0	0	0	0	0	0	0	0	0	0	0	0	2	2
P00492	P00492	4	4	4	Hypoxanthine-guanine phosphoribosyltransferase	HPRT1		1	4	4	4	0	0	0	0	0	0	0	0	0	0	0	0	4	3	4	3	4	4	4	4	4	3	4	3	0	0	0	0	0	0	0	0	0	0	0	0	4	3
P00505	P00505	3	3	3	Aspartate aminotransferase, mitochondrial	GOT2		1	3	3	3	0	0	0	0	0	0	0	0	0	0	0	0	3	3	3	0	2	1	2	2	2	2	2	2	0	0	0	0	0	0	0	0	0	0	0	0	3	3
P00558;P07205	P00558	6;2	6;2	6;2	Phosphoglycerate kinase 1	PGK1		2	6	6	6	0	0	0	1	0	0	0	0	1	0	0	0	5	4	4	4	6	4	3	4	5	3	4	3	0	0	0	1	0	0	0	0	1	0	0	0	5	4
P01111;P01116;P01112	P01111;P01116;P01112	2;1;1	2;1;1	2;1;1	GTPase NRas;GTPase KRas;GTPase KRas, N-terminally processed;GTPase HRas;GTPase HRas, N-terminally processed	NRAS;KRAS;HRAS	;;	3	2	2	2	0	0	0	0	0	0	0	0	0	0	0	0	2	2	2	1	2	2	2	2	2	1	2	1	0	0	0	0	0	0	0	0	0	0	0	0	2	2
P02545	P02545	5	5	5	Prelamin-A/C;Lamin-A/C	LMNA		1	5	5	5	0	0	0	1	0	0	1	0	0	2	0	0	3	1	0	1	3	2	1	1	0	0	0	0	0	0	0	1	0	0	1	0	0	2	0	0	3	1
P02794	P02794	2	2	2	Ferritin heavy chain;Ferritin heavy chain, N-terminally processed	FTH1		1	2	2	2	0	0	0	0	0	0	0	0	0	0	0	0	2	2	2	2	2	2	2	2	2	2	2	2	0	0	0	0	0	0	0	0	0	0	0	0	2	2
P04049	P04049	1	1	1	RAF proto-oncogene serine/threonine-protein kinase	RAF1		1	1	1	1	0	0	0	0	0	0	0	0	0	0	0	0	1	1	1	1	1	1	1	1	0	1	1	1	0	0	0	0	0	0	0	0	0	0	0	0	1	1
P04075	P04075	7	7	7	Fructose-bisphosphate aldolase A	ALDOA		1	7	7	7	0	0	0	1	0	1	1	1	4	1	0	0	6	4	4	4	5	5	4	5	5	4	4	4	0	0	0	1	0	1	1	1	4	1	0	0	6	4
P04083	P04083	9	9	9	Annexin A1	ANXA1		1	9	9	9	0	2	2	1	0	0	0	0	3	5	0	0	7	7	7	8	8	7	8	6	7	7	8	8	0	2	2	1	0	0	0	0	3	5	0	0	7	7
P04264;CON__P04264;CON__H-INV:HIT000016045	P04264;CON__P04264	61;56;3	58;53;2	44;39;0	Keratin, type II cytoskeletal 1	KRT1	;	3	61	58	44	52	50	54	58	38	49	52	48	54	50	30	6	26	19	16	18	26	21	24	23	19	20	18	21	49	47	51	55	36	47	49	45	51	47	28	4	24	17
P04406;O14556	P04406	9;1	9;1	9;1	Glyceraldehyde-3-phosphate dehydrogenase	GAPDH		2	9	9	9	2	2	3	3	0	4	2	2	3	5	1	0	7	5	7	7	7	8	5	7	7	5	6	7	2	2	3	3	0	4	2	2	3	5	1	0	7	5
P04632;Q96L46	P04632	3;1	3;1	3;1	Calpain small subunit 1	CAPNS1		2	3	3	3	0	0	0	0	0	0	0	0	0	0	0	0	3	1	2	3	2	2	1	3	3	2	2	1	0	0	0	0	0	0	0	0	0	0	0	0	3	1
Q99878;Q96KK5;Q9BTM1;Q16777;Q93077;Q7L7L0;Q6FI13;P20671;P0C0S8;P04908;Q71UI9;P0C0S5;Q96QV6;P16104;Q8IUE6	Q99878;Q96KK5;Q9BTM1;Q16777;Q93077;Q7L7L0;Q6FI13;P20671;P0C0S8;P04908;Q71UI9;P0C0S5;Q96QV6;P16104	3;3;3;3;3;3;3;3;3;3;2;2;2;2;1	3;3;3;3;3;3;3;3;3;3;2;2;2;2;1	3;3;3;3;3;3;3;3;3;3;2;2;2;2;1	Histone H2A type 1-J;Histone H2A type 1-H;Histone H2A.J;Histone H2A type 2-C;Histone H2A type 1-C;Histone H2A type 3;Histone H2A type 2-A;Histone H2A type 1-D;Histone H2A type 1;Histone H2A type 1-B/E;Histone H2A.V;Histone H2A.Z;Histone H2A type 1-A;Histone H2AX	HIST1H2AJ;HIST1H2AH;H2AFJ;HIST2H2AC;HIST1H2AC;HIST3H2A;HIST2H2AA3;HIST1H2AD;HIST1H2AG;HIST1H2AB;H2AFV;H2AFZ;HIST1H2AA;H2AFX	;;;;;;;;;;;;;	15	3	3	3	1	0	0	0	0	0	0	0	0	0	0	0	3	2	3	3	3	3	3	1	2	3	2	2	1	0	0	0	0	0	0	0	0	0	0	0	3	2
P05091	P05091	2	2	2	Aldehyde dehydrogenase, mitochondrial	ALDH2		1	2	2	2	0	0	0	0	0	0	0	0	0	0	0	0	1	1	1	1	1	1	0	2	1	1	1	1	0	0	0	0	0	0	0	0	0	0	0	0	1	1
P05109	P05109	3	3	3	Protein S100-A8;Protein S100-A8, N-terminally processed	S100A8		1	3	3	3	3	2	1	1	0	2	2	3	3	3	0	0	1	1	1	1	1	1	1	1	1	1	1	1	3	2	1	1	0	2	2	3	3	3	0	0	1	1
P05120	P05120	1	1	1	Plasminogen activator inhibitor 2	SERPINB2		1	1	1	1	0	0	0	0	0	0	0	0	0	0	0	0	1	1	1	1	1	1	1	1	1	1	1	1	0	0	0	0	0	0	0	0	0	0	0	0	1	1
P05141;Q9H0C2	P05141	6;2	3;0	3;0	ADP/ATP translocase 2;ADP/ATP translocase 2, N-terminally processed	SLC25A5		2	6	3	3	0	0	0	0	0	0	0	0	0	0	0	0	5	6	6	6	6	6	4	6	5	5	5	6	0	0	0	0	0	0	0	0	0	0	0	0	3	3
P05165	P05165	1	1	1	Propionyl-CoA carboxylase alpha chain, mitochondrial	PCCA		1	1	1	1	0	0	0	0	0	0	0	0	0	0	0	0	1	1	1	1	1	1	1	1	1	0	1	1	0	0	0	0	0	0	0	0	0	0	0	0	1	1
P05166	P05166	2	2	2	Propionyl-CoA carboxylase beta chain, mitochondrial	PCCB		1	2	2	2	0	0	0	0	0	0	0	0	0	0	0	0	2	2	2	2	2	1	1	2	2	2	2	1	0	0	0	0	0	0	0	0	0	0	0	0	2	2
P05198	P05198	2	2	2	Eukaryotic translation initiation factor 2 subunit 1	EIF2S1		1	2	2	2	0	0	0	0	0	0	0	0	0	0	0	0	2	1	1	2	2	2	2	1	2	1	2	1	0	0	0	0	0	0	0	0	0	0	0	0	2	1
P05388;Q8NHW5	P05388;Q8NHW5	6;5	6;5	6;5	60S acidic ribosomal protein P0;60S acidic ribosomal protein P0-like	RPLP0;RPLP0P6	;	2	6	6	6	0	0	0	0	0	0	0	0	1	1	0	0	5	6	5	5	5	5	5	4	5	5	5	5	0	0	0	0	0	0	0	0	1	1	0	0	5	6
P06493;Q00535;P24941;P11802;Q00526;Q00534;P50750;Q96Q40;O94921;Q07002;Q00536;Q00537;Q9NYV4;Q14004	P06493;Q00535;P24941;P11802;Q00526;Q00534;P50750;Q96Q40;O94921;Q07002;Q00536;Q00537;Q9NYV4;Q14004	2;1;1;1;1;1;1;1;1;1;1;1;1;1	2;1;1;1;1;1;1;1;1;1;1;1;1;1	2;1;1;1;1;1;1;1;1;1;1;1;1;1	Cyclin-dependent kinase 1;Cyclin-dependent-like kinase 5;Cyclin-dependent kinase 2;Cyclin-dependent kinase 4;Cyclin-dependent kinase 3;Cyclin-dependent kinase 6;Cyclin-dependent kinase 9;Cyclin-dependent kinase 15;Cyclin-dependent kinase 14;Cyclin-dependent kinase 18;Cyclin-dependent kinase 16;Cyclin-dependent kinase 17;Cyclin-dependent kinase 12;Cyclin-dependent kinase 13	CDK1;CDK5;CDK2;CDK4;CDK3;CDK6;CDK9;CDK15;CDK14;CDK18;CDK16;CDK17;CDK12;CDK13	;;;;;;;;;;;;;	14	2	2	2	0	0	0	0	0	0	0	1	0	0	0	0	2	2	2	2	2	2	2	1	2	2	2	2	0	0	0	0	0	0	0	1	0	0	0	0	2	2
P06576	P06576	13	13	13	ATP synthase subunit beta, mitochondrial	ATP5B		1	13	13	13	0	0	0	0	0	0	0	0	1	0	0	0	11	9	10	11	10	11	10	11	12	9	10	9	0	0	0	0	0	0	0	0	1	0	0	0	11	9
P06702	P06702	3	3	3	Protein S100-A9	S100A9		1	3	3	3	1	2	1	2	0	3	1	0	1	3	0	0	0	0	0	0	1	1	1	0	1	0	0	1	1	2	1	2	0	3	1	0	1	3	0	0	0	0
P06703	P06703	1	1	1	Protein S100-A6	S100A6		1	1	1	1	0	0	0	1	0	1	0	0	1	0	0	0	1	0	1	1	1	1	1	1	1	0	1	1	0	0	0	1	0	1	0	0	1	0	0	0	1	0
P11217;P11216;P06737	P11217;P11216;P06737	1;1;1	1;1;1	1;1;1	Glycogen phosphorylase, muscle form;Glycogen phosphorylase, brain form;Glycogen phosphorylase, liver form	PYGM;PYGB;PYGL	;;	3	1	1	1	0	0	0	0	0	0	0	0	0	0	0	0	1	1	1	1	1	1	1	1	1	1	1	1	0	0	0	0	0	0	0	0	0	0	0	0	1	1
P06744;CON__Q3ZBD7;Q8N196	P06744	7;2;1	7;2;1	7;2;1	Glucose-6-phosphate isomerase	GPI		3	7	7	7	0	0	3	7	0	0	4	5	0	0	2	0	2	2	2	1	2	2	1	1	2	2	1	2	0	0	3	7	0	0	4	5	0	0	2	0	2	2
P06748	P06748	2	2	2	Nucleophosmin	NPM1		1	2	2	2	0	0	0	0	0	0	0	0	0	0	0	0	1	1	1	1	2	1	1	1	2	1	1	1	0	0	0	0	0	0	0	0	0	0	0	0	1	1
P07195;Q6ZMR3;P07864	P07195;Q6ZMR3;P07864	2;1;1	1;0;0	1;0;0	L-lactate dehydrogenase B chain;L-lactate dehydrogenase A-like 6A;L-lactate dehydrogenase C chain	LDHB;LDHAL6A;LDHC	;;	3	2	1	1	0	0	0	0	0	0	0	0	1	0	0	0	2	2	1	1	1	1	1	2	1	2	1	1	0	0	0	0	0	0	0	0	0	0	0	0	1	1
P07237	P07237	7	7	7	Protein disulfide-isomerase	P4HB		1	7	7	7	0	0	5	5	0	0	5	5	0	0	2	0	3	1	3	1	4	3	3	3	4	2	2	2	0	0	5	5	0	0	5	5	0	0	2	0	3	1
P07355;A6NMY6	P07355;A6NMY6	12;7	12;7	12;7	Annexin A2;Putative annexin A2-like protein	ANXA2;ANXA2P2	;	2	12	12	12	1	2	2	3	0	2	4	1	2	2	0	0	10	11	11	10	10	9	7	10	9	12	11	10	1	2	2	3	0	2	4	1	2	2	0	0	10	11
P07437;A6NNZ2;Q9H4B7	P07437	19;6;4	4;0;0	3;0;0	Tubulin beta chain	TUBB		3	19	4	3	2	2	10	10	1	2	11	16	0	0	4	0	16	16	15	15	16	16	16	16	17	18	16	14	0	1	2	2	1	1	2	4	0	0	1	0	4	4
P07741	P07741	1	1	1	Adenine phosphoribosyltransferase	APRT		1	1	1	1	0	0	0	0	0	0	0	0	0	0	0	0	1	1	0	0	1	0	1	1	0	1	0	0	0	0	0	0	0	0	0	0	0	0	0	0	1	1
P07814	P07814	4	4	3	Bifunctional glutamate/proline--tRNA ligase;Glutamate--tRNA ligase;Proline--tRNA ligase	EPRS		1	4	4	3	0	0	0	0	0	0	0	1	0	0	0	0	2	2	2	2	2	2	2	2	2	2	2	2	0	0	0	0	0	0	0	1	0	0	0	0	2	2
P07900;Q14568;Q58FG0	P07900	23;5;2	12;2;1	12;2;1	Heat shock protein HSP 90-alpha	HSP90AA1		3	23	12	12	1	0	0	1	0	1	0	1	1	2	1	0	22	21	21	20	21	22	22	20	20	21	21	19	0	0	0	0	0	0	0	0	0	1	1	0	11	12
P08133	P08133	7	7	7	Annexin A6	ANXA6		1	7	7	7	0	0	0	0	0	0	0	0	0	0	0	0	5	4	5	4	5	5	6	5	5	4	5	3	0	0	0	0	0	0	0	0	0	0	0	0	5	4
P08238;Q58FF7;Q58FF6;Q58FG1	P08238	33;13;4;1	33;13;4;1	16;6;0;0	Heat shock protein HSP 90-beta	HSP90AB1		4	33	33	16	2	0	0	1	0	1	0	1	1	2	0	0	30	30	29	30	30	30	28	28	30	30	31	28	2	0	0	1	0	1	0	1	1	2	0	0	30	30
P08243	P08243	3	3	3	Asparagine synthetase [glutamine-hydrolyzing]	ASNS		1	3	3	3	0	0	0	0	0	0	0	0	0	0	0	0	3	1	3	1	3	1	2	2	2	3	2	2	0	0	0	0	0	0	0	0	0	0	0	0	3	1
P08621	P08621	2	2	2	U1 small nuclear ribonucleoprotein 70 kDa	SNRNP70		1	2	2	2	0	0	0	0	0	0	0	0	0	0	0	0	1	0	1	1	1	1	0	1	0	0	1	0	0	0	0	0	0	0	0	0	0	0	0	0	1	0
P08670;P17661;P41219;Q16352;P07196;P07197	P08670	18;2;1;1;1;1	17;2;1;1;1;1	16;1;1;0;0;0	Vimentin	VIM		6	18	17	16	2	2	3	6	2	3	12	7	3	3	11	1	15	5	4	3	13	10	3	3	4	8	7	2	1	1	2	5	1	2	11	6	2	2	11	1	14	5
P08708	P08708	3	3	3	40S ribosomal protein S17	RPS17		1	3	3	3	0	0	0	0	1	0	0	0	1	0	0	0	2	2	1	1	2	1	1	2	2	2	1	2	0	0	0	0	1	0	0	0	1	0	0	0	2	2
P08758	P08758	2	2	2	Annexin A5	ANXA5		1	2	2	2	0	0	0	0	0	0	0	0	0	0	0	0	2	1	1	1	1	2	1	0	1	1	1	1	0	0	0	0	0	0	0	0	0	0	0	0	2	1
P08865	P08865	6	6	6	40S ribosomal protein SA	RPSA		1	6	6	6	0	0	0	0	1	1	0	1	1	1	1	0	6	5	6	5	6	6	4	5	6	4	5	4	0	0	0	0	1	1	0	1	1	1	1	0	6	5
P09382	P09382	1	1	1	Galectin-1	LGALS1		1	1	1	1	0	0	0	0	0	0	0	0	0	0	0	0	1	1	1	1	1	1	1	1	1	1	1	1	0	0	0	0	0	0	0	0	0	0	0	0	1	1
P09496	P09496	2	2	2	Clathrin light chain A	CLTA		1	2	2	2	0	0	0	0	0	0	0	0	0	0	0	0	1	1	2	2	1	2	1	2	2	2	2	1	0	0	0	0	0	0	0	0	0	0	0	0	1	1
P09497	P09497	2	2	2	Clathrin light chain B	CLTB		1	2	2	2	0	0	0	0	0	0	0	0	0	0	0	0	1	0	0	0	1	1	0	2	1	0	1	0	0	0	0	0	0	0	0	0	0	0	0	0	1	0
P09622	P09622	4	4	4	Dihydrolipoyl dehydrogenase, mitochondrial	DLD		1	4	4	4	0	0	1	4	0	0	2	1	0	0	0	0	0	0	1	0	1	1	0	0	1	0	0	0	0	0	1	4	0	0	2	1	0	0	0	0	0	0
P62987;P62979;P0CG47;P0CG48	P62987;P62979;P0CG47;P0CG48	3;3;3;3	3;3;3;3	3;3;3;3	Ubiquitin-60S ribosomal protein L40;Ubiquitin;60S ribosomal protein L40;Ubiquitin-40S ribosomal protein S27a;Ubiquitin;40S ribosomal protein S27a;Polyubiquitin-B;Ubiquitin;Polyubiquitin-C;Ubiquitin	UBA52;RPS27A;UBB;UBC	;;;	4	3	3	3	3	2	1	2	3	3	3	2	2	1	1	0	3	2	3	3	3	3	3	3	3	2	3	3	3	2	1	2	3	3	3	2	2	1	1	0	3	2
P0DMV9;P0DMV8	P0DMV9;P0DMV8	26;26	24;24	12;12	Heat shock 70 kDa protein 1B;Heat shock 70 kDa protein 1A	HSPA1B;HSPA1A	;	2	26	24	12	9	12	22	24	4	12	24	24	5	1	9	0	10	12	7	8	11	10	11	10	10	12	8	8	9	12	21	23	3	10	23	22	4	1	8	0	9	10
P0DP25;P0DP24;P0DP23	P0DP25;P0DP24;P0DP23	1;1;1	1;1;1	1;1;1			;;	3	1	1	1	1	0	0	0	0	0	0	0	0	0	0	0	0	0	0	0	1	1	0	0	1	0	0	0	1	0	0	0	0	0	0	0	0	0	0	0	0	0
P0DP72	P0DP72	1	1	1				1	1	1	1	1	1	0	1	0	1	1	1	1	1	0	0	1	0	0	0	0	0	0	0	0	0	0	0	1	1	0	1	0	1	1	1	1	1	0	0	1	0
P10523	P10523	1	1	1	S-arrestin	SAG		1	1	1	1	0	0	0	0	0	0	0	0	0	0	0	0	0	0	1	1	1	1	0	0	0	0	1	1	0	0	0	0	0	0	0	0	0	0	0	0	0	0
P10599	P10599	2	2	2	Thioredoxin	TXN		1	2	2	2	1	1	2	1	0	1	1	1	1	2	0	0	1	0	0	0	0	0	1	1	0	0	0	0	1	1	2	1	0	1	1	1	1	2	0	0	1	0
P10809	P10809	22	22	22	60 kDa heat shock protein, mitochondrial	HSPD1		1	22	22	22	0	0	16	14	0	0	12	7	1	1	3	0	14	15	13	14	16	12	14	14	12	13	13	11	0	0	16	14	0	0	12	7	1	1	3	0	14	15
P11021	P11021	21	20	20	78 kDa glucose-regulated protein	HSPA5		1	21	20	20	0	1	8	7	0	1	7	7	1	0	0	0	19	20	17	20	19	20	20	19	20	18	18	20	0	1	7	6	0	1	6	6	1	0	0	0	18	19
P11142	P11142	36	36	26	Heat shock cognate 71 kDa protein	HSPA8		1	36	36	26	3	1	12	19	3	2	17	19	2	1	6	0	29	28	30	27	35	29	33	34	34	29	32	26	3	1	12	19	3	2	17	19	2	1	6	0	29	28
P11172	P11172	2	2	2	Uridine 5-monophosphate synthase;Orotate phosphoribosyltransferase;Orotidine 5-phosphate decarboxylase	UMPS		1	2	2	2	0	0	0	0	0	0	0	0	0	0	0	0	2	2	1	1	2	2	1	2	2	2	1	1	0	0	0	0	0	0	0	0	0	0	0	0	2	2
P11413	P11413	3	3	3	Glucose-6-phosphate 1-dehydrogenase	G6PD		1	3	3	3	1	0	0	0	0	0	0	0	0	0	0	0	2	2	3	2	2	2	2	2	3	2	2	2	1	0	0	0	0	0	0	0	0	0	0	0	2	2
P11498	P11498	4	4	4	Pyruvate carboxylase, mitochondrial	PC		1	4	4	4	0	0	0	1	0	0	0	0	0	0	0	0	0	0	1	2	3	4	3	3	2	1	1	2	0	0	0	1	0	0	0	0	0	0	0	0	0	0
P11532	P11532	1	1	1	Dystrophin	DMD		1	1	1	1	0	0	0	0	1	0	0	0	1	0	0	0	0	0	1	0	0	1	0	1	0	0	1	0	0	0	0	0	1	0	0	0	1	0	0	0	0	0
P11586	P11586	4	4	4	C-1-tetrahydrofolate synthase, cytoplasmic;Methylenetetrahydrofolate dehydrogenase;Methenyltetrahydrofolate cyclohydrolase;Formyltetrahydrofolate synthetase;C-1-tetrahydrofolate synthase, cytoplasmic, N-terminally processed	MTHFD1		1	4	4	4	0	1	0	0	0	0	0	0	0	0	0	0	4	4	3	3	4	3	3	4	4	3	4	3	0	1	0	0	0	0	0	0	0	0	0	0	4	4
P11908;P60891	P11908;P60891	2;1	2;1	2;1	Ribose-phosphate pyrophosphokinase 2;Ribose-phosphate pyrophosphokinase 1	PRPS2;PRPS1	;	2	2	2	2	0	0	0	0	0	0	0	0	0	0	0	0	2	1	1	2	2	2	1	0	2	2	2	2	0	0	0	0	0	0	0	0	0	0	0	0	2	1
P11940;Q13310;Q4VXU2;Q9H361;Q96DU9	P11940	8;3;2;2;1	8;3;2;2;1	8;3;2;2;1	Polyadenylate-binding protein 1	PABPC1		5	8	8	8	0	0	0	0	0	0	0	0	0	0	0	0	6	4	7	6	6	8	7	6	7	7	6	6	0	0	0	0	0	0	0	0	0	0	0	0	6	4
P12004	P12004	5	5	5	Proliferating cell nuclear antigen	PCNA		1	5	5	5	0	0	0	0	0	0	0	0	0	0	0	0	3	5	2	4	2	4	2	2	2	4	3	3	0	0	0	0	0	0	0	0	0	0	0	0	3	5
P12235;P12236	P12235;P12236	6;4	6;4	3;1	ADP/ATP translocase 1;ADP/ATP translocase 3;ADP/ATP translocase 3, N-terminally processed	SLC25A4;SLC25A6	;	2	6	6	3	0	0	0	0	0	0	0	0	0	0	0	0	5	6	6	6	6	6	5	6	5	5	5	6	0	0	0	0	0	0	0	0	0	0	0	0	5	6
P12268;P20839	P12268	5;1	5;1	5;1	Inosine-5-monophosphate dehydrogenase 2	IMPDH2		2	5	5	5	0	0	2	3	0	0	1	4	0	1	1	0	4	3	4	3	4	3	3	3	4	4	3	2	0	0	2	3	0	0	1	4	0	1	1	0	4	3
P12270	P12270	5	5	5	Nucleoprotein TPR	TPR		1	5	5	5	4	3	0	0	2	0	0	0	0	0	0	0	0	1	1	1	2	1	1	1	1	0	1	1	4	3	0	0	2	0	0	0	0	0	0	0	0	1
P12429	P12429	1	1	1	Annexin A3	ANXA3		1	1	1	1	0	0	0	0	0	0	0	0	0	0	0	0	1	1	0	1	1	0	1	1	0	1	0	0	0	0	0	0	0	0	0	0	0	0	0	0	1	1
P12814	P12814	9	9	2	Alpha-actinin-1	ACTN1		1	9	9	2	0	0	0	0	0	0	0	0	1	1	0	0	5	4	7	6	8	6	6	5	5	4	4	6	0	0	0	0	0	0	0	0	1	1	0	0	5	4
P13639;Q15029	P13639	26;1	26;1	26;1	Elongation factor 2	EEF2		2	26	26	26	1	1	0	5	0	0	0	2	0	0	0	0	21	24	25	22	19	21	19	22	18	26	20	20	1	1	0	5	0	0	0	2	0	0	0	0	21	24
P13797;P13796;Q14651	P13797	7;3;2	7;3;2	7;3;2	Plastin-3	PLS3		3	7	7	7	0	0	0	0	0	0	0	0	0	0	0	0	4	3	4	4	5	5	7	5	5	4	5	3	0	0	0	0	0	0	0	0	0	0	0	0	4	3
P13804	P13804	1	1	1	Electron transfer flavoprotein subunit alpha, mitochondrial	ETFA		1	1	1	1	0	0	0	0	0	0	0	0	0	0	0	0	1	1	1	0	0	1	1	0	0	1	0	0	0	0	0	0	0	0	0	0	0	0	0	0	1	1
P13807;P54840	P13807	3;1	3;1	3;1	Glycogen [starch] synthase, muscle	GYS1		2	3	3	3	0	1	0	0	0	0	1	0	0	0	1	0	0	2	1	0	1	1	0	3	0	2	2	1	0	1	0	0	0	0	1	0	0	0	1	0	0	2
P14174	P14174	1	1	1	Macrophage migration inhibitory factor	MIF		1	1	1	1	0	0	0	0	0	0	0	0	0	0	0	0	1	1	1	1	1	1	1	1	1	1	1	1	0	0	0	0	0	0	0	0	0	0	0	0	1	1
P14618;P30613	P14618	22;1	22;1	22;1	Pyruvate kinase PKM	PKM		2	22	22	22	0	0	12	13	0	0	13	12	4	1	1	0	16	16	14	15	18	16	15	17	16	16	15	16	0	0	12	13	0	0	13	12	4	1	1	0	16	16
P14625;Q58FF3	P14625	17;4	15;4	15;4	Endoplasmin	HSP90B1		2	17	15	15	0	1	1	1	0	0	1	1	1	1	0	0	15	15	14	13	13	11	16	15	12	15	14	14	0	1	1	1	0	0	1	1	1	1	0	0	13	13
P63162;P14678	P63162;P14678	1;1	1;1	1;1	Small nuclear ribonucleoprotein-associated protein N;Small nuclear ribonucleoprotein-associated proteins B and B	SNRPN;SNRPB	;	2	1	1	1	0	0	0	0	0	0	0	0	0	0	0	0	1	1	1	1	1	1	0	1	1	0	1	1	0	0	0	0	0	0	0	0	0	0	0	0	1	1
P14868	P14868	9	9	9	Aspartate--tRNA ligase, cytoplasmic	DARS		1	9	9	9	0	0	0	0	0	0	1	6	0	0	0	0	7	7	8	7	8	8	8	8	7	8	8	7	0	0	0	0	0	0	1	6	0	0	0	0	7	7
P14923;P35222	P14923	20;1	20;1	20;1	Junction plakoglobin	JUP		2	20	20	20	11	12	13	18	3	11	16	11	9	14	0	0	1	0	0	0	0	0	0	0	0	0	0	0	11	12	13	18	3	11	16	11	9	14	0	0	1	0
P15170;Q8IYD1	P15170;Q8IYD1	2;2	2;2	2;2	Eukaryotic peptide chain release factor GTP-binding subunit ERF3A;Eukaryotic peptide chain release factor GTP-binding subunit ERF3B	GSPT1;GSPT2	;	2	2	2	2	0	0	0	0	0	0	0	0	0	0	0	0	1	1	1	1	1	1	1	1	1	2	1	1	0	0	0	0	0	0	0	0	0	0	0	0	1	1
P15531;P22392	P15531;P22392	2;1	2;1	2;1	Nucleoside diphosphate kinase A;Nucleoside diphosphate kinase B	NME1;NME2	;	2	2	2	2	0	0	0	0	0	0	0	0	0	0	0	0	2	2	2	2	2	2	2	2	2	2	2	2	0	0	0	0	0	0	0	0	0	0	0	0	2	2
P15559	P15559	2	2	2	NAD(P)H dehydrogenase [quinone] 1	NQO1		1	2	2	2	0	0	0	0	0	0	0	0	0	0	0	0	1	1	0	0	0	1	1	0	0	2	0	0	0	0	0	0	0	0	0	0	0	0	0	0	1	1
P15880	P15880	6	6	6	40S ribosomal protein S2	RPS2		1	6	6	6	0	0	0	0	0	0	0	0	0	0	0	0	4	5	4	3	3	3	3	3	3	4	4	4	0	0	0	0	0	0	0	0	0	0	0	0	4	5
P15924	P15924	36	36	36	Desmoplakin	DSP		1	36	36	36	25	26	29	34	2	23	30	21	25	26	1	0	2	0	1	2	1	2	0	1	1	0	0	1	25	26	29	34	2	23	30	21	25	26	1	0	2	0
P16615	P16615	2	2	2	Sarcoplasmic/endoplasmic reticulum calcium ATPase 2	ATP2A2		1	2	2	2	0	0	0	0	0	0	0	0	0	0	0	0	1	0	1	1	2	1	0	1	2	1	1	0	0	0	0	0	0	0	0	0	0	0	0	0	1	0
P17066;P48741	P17066;P48741	11;6	1;1	1;1	Heat shock 70 kDa protein 6;Putative heat shock 70 kDa protein 7	HSPA6;HSPA7	;	2	11	1	1	3	4	9	10	3	6	9	11	4	1	5	0	5	8	5	5	7	6	7	5	6	8	4	5	1	1	1	1	1	1	1	1	1	1	1	0	1	1
P17655	P17655	1	1	1	Calpain-2 catalytic subunit	CAPN2		1	1	1	1	0	0	0	0	0	0	0	0	0	1	0	0	1	1	1	1	1	1	1	1	1	1	1	1	0	0	0	0	0	0	0	0	0	1	0	0	1	1
P17812;Q9NRF8	P17812	7;1	7;1	7;1	CTP synthase 1	CTPS1		2	7	7	7	0	0	0	0	0	0	0	0	0	0	0	0	5	7	5	6	6	4	5	5	6	7	6	4	0	0	0	0	0	0	0	0	0	0	0	0	5	7
P17844;Q92841	P17844	6;2	5;1	5;1	Probable ATP-dependent RNA helicase DDX5	DDX5		2	6	5	5	0	0	0	0	0	0	0	0	0	0	0	0	6	4	5	5	6	5	5	6	6	5	4	2	0	0	0	0	0	0	0	0	0	0	0	0	5	3
P17858;Q01813;P08237	P17858	5;2;1	5;2;1	5;2;1	ATP-dependent 6-phosphofructokinase, liver type	PFKL		3	5	5	5	0	0	0	0	0	0	0	0	0	0	0	0	5	4	4	3	3	3	4	4	4	4	4	2	0	0	0	0	0	0	0	0	0	0	0	0	5	4
P17980	P17980	3	3	3	26S protease regulatory subunit 6A	PSMC3		1	3	3	3	0	0	0	0	0	0	0	0	0	0	0	0	3	0	1	1	2	2	3	2	2	0	0	0	0	0	0	0	0	0	0	0	0	0	0	0	3	0
P17987	P17987	18	18	18	T-complex protein 1 subunit alpha	TCP1		1	18	18	18	0	0	1	1	0	0	1	0	0	0	1	0	14	14	17	15	16	17	14	14	18	13	13	15	0	0	1	1	0	0	1	0	0	0	1	0	14	14
P18031	P18031	1	1	1	Tyrosine-protein phosphatase non-receptor type 1	PTPN1		1	1	1	1	0	0	0	0	0	0	0	0	0	0	0	0	1	0	0	1	1	0	1	1	1	0	0	1	0	0	0	0	0	0	0	0	0	0	0	0	1	0
P18077	P18077	2	2	2	60S ribosomal protein L35a	RPL35A		1	2	2	2	0	0	0	0	0	0	0	0	0	0	0	0	2	2	2	2	2	2	2	2	1	2	2	2	0	0	0	0	0	0	0	0	0	0	0	0	2	2
P18085	P18085	4	1	1	ADP-ribosylation factor 4	ARF4		1	4	1	1	0	0	0	0	0	0	0	0	0	0	0	0	3	4	4	4	4	4	3	4	4	3	4	4	0	0	0	0	0	0	0	0	0	0	0	0	1	1
P18124	P18124	7	7	7	60S ribosomal protein L7	RPL7		1	7	7	7	1	0	1	0	0	0	0	0	0	0	1	1	5	5	6	6	5	7	5	5	5	5	4	6	1	0	1	0	0	0	0	0	0	0	1	1	5	5
P18206	P18206	12	12	12	Vinculin	VCL		1	12	12	12	0	0	0	0	0	0	0	0	0	0	0	0	9	8	8	6	10	10	10	8	8	7	8	6	0	0	0	0	0	0	0	0	0	0	0	0	9	8
P18621	P18621	1	1	1	60S ribosomal protein L17	RPL17		1	1	1	1	0	0	0	0	0	0	0	0	0	0	0	0	1	1	1	1	1	1	1	1	1	1	1	1	0	0	0	0	0	0	0	0	0	0	0	0	1	1
P18669;P15259;Q8N0Y7	P18669;P15259;Q8N0Y7	2;1;1	2;1;1	2;1;1	Phosphoglycerate mutase 1;Phosphoglycerate mutase 2;Probable phosphoglycerate mutase 4	PGAM1;PGAM2;PGAM4	;;	3	2	2	2	0	0	0	0	0	0	0	0	0	0	0	0	1	2	1	1	2	2	2	2	1	1	1	0	0	0	0	0	0	0	0	0	0	0	0	0	1	2
P19338	P19338	5	5	5	Nucleolin	NCL		1	5	5	5	0	0	0	0	0	0	0	0	0	0	0	0	5	4	3	5	5	4	5	4	4	3	4	4	0	0	0	0	0	0	0	0	0	0	0	0	5	4
P19367;Q2TB90	P19367	5;1	3;1	3;1	Hexokinase-1	HK1		2	5	3	3	0	0	0	0	0	0	0	0	0	0	0	0	4	2	2	3	1	1	2	3	2	3	3	3	0	0	0	0	0	0	0	0	0	0	0	0	3	1
P20073	P20073	2	2	2	Annexin A7	ANXA7		1	2	2	2	0	0	0	0	0	0	0	0	0	0	0	0	1	1	1	1	1	1	1	0	1	2	0	1	0	0	0	0	0	0	0	0	0	0	0	0	1	1
P61020;P20339;P51148	P61020;P20339;P51148	2;2;2	2;2;2	2;2;2	Ras-related protein Rab-5B;Ras-related protein Rab-5A;Ras-related protein Rab-5C	RAB5B;RAB5A;RAB5C	;;	3	2	2	2	0	0	0	0	0	0	0	0	0	0	0	0	2	2	2	2	2	1	2	2	2	2	2	2	0	0	0	0	0	0	0	0	0	0	0	0	2	2
P46439;P28161;P21266	P46439;P28161;P21266	1;1;1	1;1;1	1;1;1	Glutathione S-transferase Mu 5;Glutathione S-transferase Mu 2;Glutathione S-transferase Mu 3	GSTM5;GSTM2;GSTM3	;;	3	1	1	1	1	1	1	1	0	0	1	1	0	0	0	0	1	0	0	1	1	1	0	1	1	1	1	1	1	1	1	1	0	0	1	1	0	0	0	0	1	0
P21333	P21333	56	56	50	Filamin-A	FLNA		1	56	56	50	18	6	0	1	4	3	0	1	2	1	0	0	49	46	46	44	50	49	47	48	46	46	49	42	18	6	0	1	4	3	0	1	2	1	0	0	49	46
P21796	P21796	1	1	1	Voltage-dependent anion-selective channel protein 1	VDAC1		1	1	1	1	0	0	0	0	0	0	0	0	0	0	0	0	1	0	0	0	1	0	0	0	0	1	0	0	0	0	0	0	0	0	0	0	0	0	0	0	1	0
P22234	P22234	3	3	3	Multifunctional protein ADE2;Phosphoribosylaminoimidazole-succinocarboxamide synthase;Phosphoribosylaminoimidazole carboxylase	PAICS		1	3	3	3	0	0	0	0	0	1	0	0	0	0	0	0	1	2	1	2	1	1	2	1	1	1	1	1	0	0	0	0	0	1	0	0	0	0	0	0	1	2
P22314	P22314	13	13	13	Ubiquitin-like modifier-activating enzyme 1	UBA1		1	13	13	13	0	0	0	0	0	0	0	0	0	0	0	0	9	12	10	10	10	10	10	9	10	10	10	11	0	0	0	0	0	0	0	0	0	0	0	0	9	12
P23246	P23246	3	2	2	Splicing factor, proline- and glutamine-rich	SFPQ		1	3	2	2	0	0	1	1	0	0	1	1	0	0	1	0	3	3	3	3	3	2	2	1	3	1	3	3	0	0	0	0	0	0	0	0	0	0	0	0	2	2
P23396	P23396	11	11	11	40S ribosomal protein S3	RPS3		1	11	11	11	0	0	0	0	0	0	1	0	0	0	1	0	9	10	7	6	9	7	7	9	8	9	8	9	0	0	0	0	0	0	1	0	0	0	1	0	9	10
P23467	P23467	1	1	1	Receptor-type tyrosine-protein phosphatase beta	PTPRB		1	1	1	1	0	0	0	0	0	0	0	0	0	0	0	0	1	1	1	1	1	1	0	0	1	1	1	1	0	0	0	0	0	0	0	0	0	0	0	0	1	1
P23526	P23526	5	5	5	Adenosylhomocysteinase	AHCY		1	5	5	5	1	0	0	0	1	1	0	0	1	0	0	0	5	3	4	3	5	5	4	4	5	4	4	4	1	0	0	0	1	1	0	0	1	0	0	0	5	3
P23528;Q9Y281	P23528;Q9Y281	4;2	4;2	4;2	Cofilin-1;Cofilin-2	CFL1;CFL2	;	2	4	4	4	0	0	0	0	0	0	0	0	0	0	0	0	3	4	4	4	4	4	4	4	4	3	4	4	0	0	0	0	0	0	0	0	0	0	0	0	3	4
P25205	P25205	6	6	6	DNA replication licensing factor MCM3	MCM3		1	6	6	6	1	0	0	0	1	0	0	0	0	0	0	0	3	5	4	4	5	3	2	5	4	3	4	3	1	0	0	0	1	0	0	0	0	0	0	0	3	5
P25398	P25398	2	2	2	40S ribosomal protein S12	RPS12		1	2	2	2	0	0	0	0	0	0	0	0	0	0	0	0	1	2	1	0	1	1	0	1	1	1	0	0	0	0	0	0	0	0	0	0	0	0	0	0	1	2
P25705	P25705	10	10	10	ATP synthase subunit alpha, mitochondrial	ATP5A1		1	10	10	10	0	0	0	0	0	0	0	6	0	0	0	0	9	8	9	9	10	9	10	10	10	8	9	10	0	0	0	0	0	0	0	6	0	0	0	0	9	8
P25789	P25789	1	1	1	Proteasome subunit alpha type-4	PSMA4		1	1	1	1	0	0	0	0	0	0	0	0	0	0	0	0	1	0	1	1	1	1	1	1	1	0	1	0	0	0	0	0	0	0	0	0	0	0	0	0	1	0
P26006	P26006	1	1	1	Integrin alpha-3;Integrin alpha-3 heavy chain;Integrin alpha-3 light chain	ITGA3		1	1	1	1	0	0	0	0	0	0	0	0	0	0	0	0	1	1	1	1	0	1	1	0	1	1	0	0	0	0	0	0	0	0	0	0	0	0	0	0	1	1
P26038;P15311	P26038	14;5	14;5	9;0	Moesin	MSN		2	14	14	9	0	0	0	0	0	0	0	0	0	1	0	0	10	10	9	11	13	10	10	10	11	8	10	11	0	0	0	0	0	0	0	0	0	1	0	0	10	10
P26373	P26373	3	3	3	60S ribosomal protein L13	RPL13		1	3	3	3	0	0	1	0	0	1	0	0	0	0	0	0	3	3	3	3	3	2	3	3	2	3	3	3	0	0	1	0	0	1	0	0	0	0	0	0	3	3
P26599;O95758	P26599	5;1	5;1	5;1	Polypyrimidine tract-binding protein 1	PTBP1		2	5	5	5	0	0	0	3	0	0	3	2	0	0	0	0	3	2	3	3	3	3	1	2	2	2	3	3	0	0	0	3	0	0	3	2	0	0	0	0	3	2
P26641	P26641	9	9	9	Elongation factor 1-gamma	EEF1G		1	9	9	9	0	0	0	0	0	0	0	0	0	0	0	0	7	8	8	8	7	7	7	8	6	9	9	7	0	0	0	0	0	0	0	0	0	0	0	0	7	8
P27348	P27348	6	4	4	14-3-3 protein theta	YWHAQ		1	6	4	4	0	1	3	1	1	1	2	1	1	1	0	0	4	6	5	5	5	5	5	5	4	5	4	4	0	0	2	0	0	0	1	0	0	0	0	0	2	4
P27635;Q96L21	P27635;Q96L21	2;1	2;1	2;1	60S ribosomal protein L10;60S ribosomal protein L10-like	RPL10;RPL10L	;	2	2	2	2	0	0	0	0	0	0	0	0	0	0	0	0	2	2	2	1	2	2	2	2	2	1	2	1	0	0	0	0	0	0	0	0	0	0	0	0	2	2
P27708	P27708	6	6	6	CAD protein;Glutamine-dependent carbamoyl-phosphate synthase;Aspartate carbamoyltransferase;Dihydroorotase	CAD		1	6	6	6	0	0	0	0	0	0	0	0	0	0	0	0	6	3	5	3	6	5	1	4	5	4	4	2	0	0	0	0	0	0	0	0	0	0	0	0	6	3
P27797	P27797	2	2	2	Calreticulin	CALR		1	2	2	2	0	0	1	2	0	0	1	2	0	0	0	0	1	1	1	0	1	0	1	0	1	0	0	1	0	0	1	2	0	0	1	2	0	0	0	0	1	1
P27824	P27824	4	4	4	Calnexin	CANX		1	4	4	4	1	0	0	0	1	1	0	0	1	0	0	0	3	3	4	3	4	2	2	3	2	4	2	2	1	0	0	0	1	1	0	0	1	0	0	0	3	3
P28330	P28330	1	1	1	Long-chain specific acyl-CoA dehydrogenase, mitochondrial	ACADL		1	1	1	1	0	0	0	0	0	0	0	0	0	0	0	0	1	1	0	1	1	1	1	1	1	1	1	0	0	0	0	0	0	0	0	0	0	0	0	0	1	1
P28838	P28838	1	1	1	Cytosol aminopeptidase	LAP3		1	1	1	1	0	0	0	0	0	0	0	0	0	0	0	0	1	1	1	1	1	1	1	1	1	1	1	1	0	0	0	0	0	0	0	0	0	0	0	0	1	1
P29144	P29144	3	3	3	Tripeptidyl-peptidase 2	TPP2		1	3	3	3	0	0	0	0	0	0	0	0	0	0	0	0	3	1	2	1	3	3	2	3	3	1	2	2	0	0	0	0	0	0	0	0	0	0	0	0	3	1
P29377	P29377	1	1	1	Protein S100-G	S100G		1	1	1	1	0	0	0	0	0	0	0	0	0	0	0	0	0	0	0	0	0	0	0	0	0	1	0	0	0	0	0	0	0	0	0	0	0	0	0	0	0	0
P29508	P29508	4	4	1	Serpin B3	SERPINB3		1	4	4	1	2	0	0	2	0	0	2	1	2	4	0	0	0	0	1	0	0	0	0	0	0	1	1	0	2	0	0	2	0	0	2	1	2	4	0	0	0	0
P29590	P29590	1	1	1	Protein PML	PML		1	1	1	1	0	0	0	0	0	0	0	0	0	0	0	0	1	0	1	0	1	1	0	1	1	0	1	1	0	0	0	0	0	0	0	0	0	0	0	0	1	0
P30044	P30044	2	2	2	Peroxiredoxin-5, mitochondrial	PRDX5		1	2	2	2	0	0	0	0	0	0	0	0	0	0	0	0	2	2	2	2	2	2	2	2	2	2	2	2	0	0	0	0	0	0	0	0	0	0	0	0	2	2
P30050	P30050	2	2	2	60S ribosomal protein L12	RPL12		1	2	2	2	0	0	0	0	0	0	0	0	0	0	0	0	1	1	1	1	2	2	2	2	2	1	2	1	0	0	0	0	0	0	0	0	0	0	0	0	1	1
P30101	P30101	10	10	10	Protein disulfide-isomerase A3	PDIA3		1	10	10	10	0	0	4	9	0	0	6	8	0	0	2	0	7	7	7	6	7	6	7	6	7	6	7	6	0	0	4	9	0	0	6	8	0	0	2	0	7	7
P30153;P30154	P30153	9;2	9;2	9;2	Serine/threonine-protein phosphatase 2A 65 kDa regulatory subunit A alpha isoform	PPP2R1A		2	9	9	9	0	0	4	0	0	1	1	1	0	0	0	0	9	6	7	7	7	9	8	8	9	6	5	5	0	0	4	0	0	1	1	1	0	0	0	0	9	6
P30520	P30520	4	4	4	Adenylosuccinate synthetase isozyme 2	ADSS		1	4	4	4	0	0	0	0	0	0	0	0	0	0	0	0	3	3	1	2	2	2	1	1	1	1	1	2	0	0	0	0	0	0	0	0	0	0	0	0	3	3
P30626	P30626	1	1	1	Sorcin	SRI		1	1	1	1	0	0	0	0	0	0	0	0	0	0	0	0	1	0	1	1	1	1	1	1	1	0	1	0	0	0	0	0	0	0	0	0	0	0	0	0	1	0
P30740;P50452;P50453;O75830	P30740;P50452;P50453;O75830	2;1;1;1	2;1;1;1	2;1;1;1	Leukocyte elastase inhibitor;Serpin B8;Serpin B9;Serpin I2	SERPINB1;SERPINB8;SERPINB9;SERPINI2	;;;	4	2	2	2	0	0	0	0	0	1	0	0	1	0	0	0	1	1	1	1	1	2	1	1	1	1	1	1	0	0	0	0	0	1	0	0	1	0	0	0	1	1
P50395;P31150	P50395;P31150	1;1	1;1	1;1	Rab GDP dissociation inhibitor beta;Rab GDP dissociation inhibitor alpha	GDI2;GDI1	;	2	1	1	1	0	0	0	0	0	0	0	0	0	0	0	0	1	0	0	0	0	1	0	0	1	0	0	0	0	0	0	0	0	0	0	0	0	0	0	0	1	0
P31151	P31151	1	1	1	Protein S100-A7	S100A7		1	1	1	1	1	0	0	0	0	0	0	0	0	1	0	0	0	0	0	0	1	0	0	0	0	0	0	0	1	0	0	0	0	0	0	0	0	1	0	0	0	0
P31153	P31153	2	2	2	S-adenosylmethionine synthase isoform type-2	MAT2A		1	2	2	2	0	0	0	0	0	0	0	0	0	0	0	0	2	2	2	2	2	2	2	2	2	2	2	2	0	0	0	0	0	0	0	0	0	0	0	0	2	2
P31323;P13861	P31323;P13861	2;1	2;1	2;1	cAMP-dependent protein kinase type II-beta regulatory subunit;cAMP-dependent protein kinase type II-alpha regulatory subunit	PRKAR2B;PRKAR2A	;	2	2	2	2	0	0	0	0	0	0	0	0	0	0	0	0	1	1	1	2	2	1	1	1	1	1	1	1	0	0	0	0	0	0	0	0	0	0	0	0	1	1
P31689	P31689	2	2	2	DnaJ homolog subfamily A member 1	DNAJA1		1	2	2	2	0	0	0	0	0	1	0	0	0	0	0	0	2	2	1	1	2	2	2	2	2	1	1	1	0	0	0	0	0	1	0	0	0	0	0	0	2	2
P31943;P52597;P55795	P31943;P52597;P55795	3;2;2	3;2;2	3;2;2	Heterogeneous nuclear ribonucleoprotein H;Heterogeneous nuclear ribonucleoprotein H, N-terminally processed;Heterogeneous nuclear ribonucleoprotein F;Heterogeneous nuclear ribonucleoprotein F, N-terminally processed;Heterogeneous nuclear ribonucleoprotein H2	HNRNPH1;HNRNPF;HNRNPH2	;;	3	3	3	3	1	0	0	0	0	0	0	0	0	0	0	0	3	0	1	1	2	2	2	1	3	0	0	2	1	0	0	0	0	0	0	0	0	0	0	0	3	0
P31946	P31946	7	5	5	14-3-3 protein beta/alpha;14-3-3 protein beta/alpha, N-terminally processed	YWHAB		1	7	5	5	0	2	3	3	2	2	3	3	2	2	0	0	5	7	6	6	6	7	7	6	5	7	7	6	0	1	2	2	1	1	2	2	1	1	0	0	3	5
P31947	P31947	4	2	2	14-3-3 protein sigma	SFN		1	4	2	2	0	1	2	2	1	1	2	2	1	2	0	0	3	3	3	3	3	3	3	3	3	3	3	3	0	0	1	1	0	0	1	1	0	1	0	0	1	1
P31948	P31948	4	4	4	Stress-induced-phosphoprotein 1	STIP1		1	4	4	4	0	0	0	0	0	0	0	0	0	0	0	0	2	2	3	2	3	2	2	2	2	3	3	3	0	0	0	0	0	0	0	0	0	0	0	0	2	2
P31949	P31949	2	2	2	Protein S100-A11;Protein S100-A11, N-terminally processed	S100A11		1	2	2	2	0	0	0	0	0	0	0	0	0	0	0	0	1	2	2	2	2	2	2	1	2	1	2	2	0	0	0	0	0	0	0	0	0	0	0	0	1	2
P32969	P32969	3	3	3	60S ribosomal protein L9	RPL9		1	3	3	3	0	0	0	0	0	0	0	0	0	0	0	0	2	1	1	3	2	3	2	3	2	1	1	1	0	0	0	0	0	0	0	0	0	0	0	0	2	1
P33176;O60282;Q12840	P33176	8;3;3	8;3;3	8;3;3	Kinesin-1 heavy chain	KIF5B		3	8	8	8	0	0	0	0	0	0	0	0	0	0	0	0	6	5	5	3	6	6	5	5	7	5	3	2	0	0	0	0	0	0	0	0	0	0	0	0	6	5
P33991	P33991	4	4	4	DNA replication licensing factor MCM4	MCM4		1	4	4	4	0	0	0	0	0	0	0	0	0	0	0	0	4	3	4	2	4	4	4	4	4	4	4	2	0	0	0	0	0	0	0	0	0	0	0	0	4	3
P33992	P33992	3	3	3	DNA replication licensing factor MCM5	MCM5		1	3	3	3	0	0	0	0	0	0	0	1	0	0	0	0	2	2	2	1	1	2	0	1	1	2	1	1	0	0	0	0	0	0	0	1	0	0	0	0	2	2
P33993	P33993	4	4	4	DNA replication licensing factor MCM7	MCM7		1	4	4	4	0	0	0	0	0	0	0	0	0	0	0	0	2	2	3	3	2	3	2	3	2	4	3	3	0	0	0	0	0	0	0	0	0	0	0	0	2	2
P34897;P34896	P34897	3;1	3;1	3;1	Serine hydroxymethyltransferase, mitochondrial	SHMT2		2	3	3	3	0	0	0	0	0	0	0	0	0	0	0	0	2	2	2	2	2	3	2	2	2	2	1	1	0	0	0	0	0	0	0	0	0	0	0	0	2	2
P34931	P34931	11	1	1	Heat shock 70 kDa protein 1-like	HSPA1L		1	11	1	1	3	4	8	9	1	5	9	10	2	0	5	0	6	8	5	6	8	7	8	6	8	8	6	5	0	0	0	0	0	0	0	0	0	0	0	0	0	1
P34932;O95757	P34932	6;1	6;1	6;1	Heat shock 70 kDa protein 4	HSPA4		2	6	6	6	0	0	0	0	1	0	0	1	0	0	0	0	5	3	5	2	6	5	6	5	4	2	4	4	0	0	0	0	1	0	0	1	0	0	0	0	5	3
P35241	P35241	6	1	1	Radixin	RDX		1	6	1	1	0	0	0	0	0	0	0	0	0	0	0	0	6	4	4	5	5	5	5	6	5	4	5	5	0	0	0	0	0	0	0	0	0	0	0	0	1	0
P35268	P35268	2	2	2	60S ribosomal protein L22	RPL22		1	2	2	2	0	0	0	0	0	0	0	0	0	0	0	0	2	1	2	2	1	2	1	2	1	1	2	2	0	0	0	0	0	0	0	0	0	0	0	0	2	1
P35527;CON__P35527	P35527;CON__P35527	46;45	46;45	45;44	Keratin, type I cytoskeletal 9	KRT9	;	2	46	46	45	36	36	40	41	34	39	40	39	42	42	25	9	14	12	8	12	14	15	13	13	12	11	13	6	36	36	40	41	34	39	40	39	42	42	25	9	14	12
P35579;P35749;Q7Z406	P35579	59;8;5	59;8;5	52;5;3	Myosin-9	MYH9		3	59	59	52	2	1	1	1	0	1	0	0	1	1	0	0	51	39	44	43	51	49	34	52	50	52	42	38	2	1	1	1	0	1	0	0	1	1	0	0	51	39
P35580	P35580	8	1	1	Myosin-10	MYH10		1	8	1	1	1	1	0	0	0	0	0	0	0	0	0	0	7	6	6	7	8	8	5	8	8	8	7	5	0	0	0	0	0	0	0	0	0	0	0	0	1	1
P35606	P35606	6	6	6	Coatomer subunit beta	COPB2		1	6	6	6	0	0	0	0	0	0	0	0	0	0	0	0	5	3	3	5	2	4	3	5	4	4	4	2	0	0	0	0	0	0	0	0	0	0	0	0	5	3
P35908	P35908	67	67	1	Keratin, type II cytoskeletal 2 epidermal	KRT2		1	67	67	1	56	51	57	60	42	56	57	57	54	59	30	8	22	18	13	17	21	21	23	19	20	17	17	16	56	51	57	60	42	56	57	57	54	59	30	8	22	18
P35998	P35998	7	7	7	26S protease regulatory subunit 7	PSMC2		1	7	7	7	0	0	1	1	0	0	1	1	0	0	0	0	5	6	4	4	6	5	6	5	5	4	5	5	0	0	1	1	0	0	1	1	0	0	0	0	5	6
P36405	P36405	2	2	2	ADP-ribosylation factor-like protein 3	ARL3		1	2	2	2	0	0	0	0	0	0	0	0	0	0	0	0	2	1	1	2	2	2	1	2	2	2	2	2	0	0	0	0	0	0	0	0	0	0	0	0	2	1
P36406	P36406	1	1	1	E3 ubiquitin-protein ligase TRIM23	TRIM23		1	1	1	1	0	0	0	0	0	0	0	0	0	0	0	0	1	1	1	1	0	1	1	1	1	1	1	1	0	0	0	0	0	0	0	0	0	0	0	0	1	1
P36578	P36578	9	9	9	60S ribosomal protein L4	RPL4		1	9	9	9	2	1	1	1	1	1	1	1	0	0	0	0	6	8	5	3	2	2	3	5	4	8	6	5	2	1	1	1	1	1	1	1	0	0	0	0	6	8
P36776	P36776	2	2	2	Lon protease homolog, mitochondrial	LONP1		1	2	2	2	0	0	0	0	0	0	0	0	0	0	0	0	1	2	2	2	1	2	2	2	2	1	2	2	0	0	0	0	0	0	0	0	0	0	0	0	1	2
P36957	P36957	1	1	1	Dihydrolipoyllysine-residue succinyltransferase component of 2-oxoglutarate dehydrogenase complex, mitochondrial	DLST		1	1	1	1	0	0	0	0	0	0	0	0	0	0	0	0	0	1	1	1	1	1	1	1	1	1	1	1	0	0	0	0	0	0	0	0	0	0	0	0	0	1
P37802	P37802	8	8	8	Transgelin-2	TAGLN2		1	8	8	8	0	0	0	0	0	0	0	0	0	0	0	0	6	6	5	5	6	5	5	6	7	6	6	7	0	0	0	0	0	0	0	0	0	0	0	0	6	6
P37837	P37837	2	2	2	Transaldolase	TALDO1		1	2	2	2	0	0	0	0	0	0	0	0	0	0	0	0	2	1	2	1	2	2	2	1	2	1	1	1	0	0	0	0	0	0	0	0	0	0	0	0	2	1
P38646	P38646	20	20	20	Stress-70 protein, mitochondrial	HSPA9		1	20	20	20	0	0	1	5	0	0	3	2	0	0	1	0	18	18	16	17	18	20	17	18	19	16	17	17	0	0	1	5	0	0	3	2	0	0	1	0	18	18
P38919	P38919	2	2	2	Eukaryotic initiation factor 4A-III;Eukaryotic initiation factor 4A-III, N-terminally processed	EIF4A3		1	2	2	2	0	0	0	0	0	0	0	0	0	0	0	0	1	1	1	1	0	0	0	0	0	2	1	1	0	0	0	0	0	0	0	0	0	0	0	0	1	1
P39019	P39019	5	5	5	40S ribosomal protein S19	RPS19		1	5	5	5	0	0	0	0	0	0	0	0	0	0	0	0	5	4	5	5	5	5	5	5	5	4	5	5	0	0	0	0	0	0	0	0	0	0	0	0	5	4
P39023	P39023	1	1	1	60S ribosomal protein L3	RPL3		1	1	1	1	0	0	0	0	0	0	0	0	0	0	0	0	1	1	1	1	1	1	1	1	1	1	1	1	0	0	0	0	0	0	0	0	0	0	0	0	1	1
P39656	P39656	3	3	3	Dolichyl-diphosphooligosaccharide--protein glycosyltransferase 48 kDa subunit	DDOST		1	3	3	3	0	0	0	0	0	0	0	0	0	0	0	0	3	2	3	3	3	2	3	3	2	3	3	3	0	0	0	0	0	0	0	0	0	0	0	0	3	2
P40121	P40121	2	2	2	Macrophage-capping protein	CAPG		1	2	2	2	0	0	0	0	0	0	0	0	0	0	0	0	2	2	2	2	2	1	2	2	2	2	2	2	0	0	0	0	0	0	0	0	0	0	0	0	2	2
P40227	P40227	13	13	9	T-complex protein 1 subunit zeta	CCT6A		1	13	13	9	0	0	3	3	0	0	4	1	0	0	0	0	11	9	11	11	12	11	11	11	11	10	10	10	0	0	3	3	0	0	4	1	0	0	0	0	11	9
P40616	P40616	2	2	2	ADP-ribosylation factor-like protein 1	ARL1		1	2	2	2	0	0	0	1	0	0	0	0	0	0	0	0	2	2	1	2	2	1	1	2	2	2	2	2	0	0	0	1	0	0	0	0	0	0	0	0	2	2
P40763	P40763	4	4	4	Signal transducer and activator of transcription 3	STAT3		1	4	4	4	0	0	0	0	0	0	0	0	0	0	0	0	3	1	2	3	3	3	3	3	3	2	3	1	0	0	0	0	0	0	0	0	0	0	0	0	3	1
P40926	P40926	4	4	4	Malate dehydrogenase, mitochondrial	MDH2		1	4	4	4	0	0	0	0	0	0	0	0	0	0	0	0	3	1	3	2	4	3	2	3	4	1	2	1	0	0	0	0	0	0	0	0	0	0	0	0	3	1
P40939	P40939	3	3	3	Trifunctional enzyme subunit alpha, mitochondrial;Long-chain enoyl-CoA hydratase;Long chain 3-hydroxyacyl-CoA dehydrogenase	HADHA		1	3	3	3	0	0	0	0	0	0	0	0	0	0	0	0	3	2	3	3	3	3	3	3	3	3	3	2	0	0	0	0	0	0	0	0	0	0	0	0	3	2
Q2VIR3;P41091	Q2VIR3;P41091	4;4	4;4	4;4	Putative eukaryotic translation initiation factor 2 subunit 3-like protein;Eukaryotic translation initiation factor 2 subunit 3	EIF2S3L;EIF2S3	;	2	4	4	4	0	0	0	0	0	0	0	0	0	0	0	0	2	2	2	1	2	1	2	3	3	2	3	2	0	0	0	0	0	0	0	0	0	0	0	0	2	2
P41250	P41250	6	6	6	Glycine--tRNA ligase	GARS		1	6	6	6	0	0	0	0	0	0	0	0	0	0	0	0	3	4	4	4	5	5	2	3	3	5	3	3	0	0	0	0	0	0	0	0	0	0	0	0	3	4
P41252	P41252	4	4	4	Isoleucine--tRNA ligase, cytoplasmic	IARS		1	4	4	4	0	0	0	0	0	0	0	0	0	0	0	0	4	3	3	3	4	3	4	4	4	4	4	4	0	0	0	0	0	0	0	0	0	0	0	0	4	3
P41732	P41732	1	1	1	Tetraspanin-7	TSPAN7		1	1	1	1	0	0	0	0	0	0	0	0	0	0	0	0	1	0	0	0	0	0	0	1	1	0	0	0	0	0	0	0	0	0	0	0	0	0	0	0	1	0
P42766	P42766	1	1	1	60S ribosomal protein L35	RPL35		1	1	1	1	0	0	0	0	0	0	0	0	0	0	0	0	1	1	1	1	1	1	1	1	1	1	1	1	0	0	0	0	0	0	0	0	0	0	0	0	1	1
P43304	P43304	1	1	1	Glycerol-3-phosphate dehydrogenase, mitochondrial	GPD2		1	1	1	1	0	0	0	0	0	0	0	0	0	0	0	0	1	1	1	0	0	0	1	1	0	0	1	1	0	0	0	0	0	0	0	0	0	0	0	0	1	1
P43487	P43487	2	2	2	Ran-specific GTPase-activating protein	RANBP1		1	2	2	2	0	0	0	0	0	0	0	0	0	0	0	0	1	1	1	1	2	1	2	1	1	0	1	1	0	0	0	0	0	0	0	0	0	0	0	0	1	1
P43686	P43686	4	4	4	26S protease regulatory subunit 6B	PSMC4		1	4	4	4	0	0	0	0	0	0	0	0	0	0	0	0	4	3	2	4	4	4	4	4	4	4	3	0	0	0	0	0	0	0	0	0	0	0	0	0	4	3
P45974;Q92995	P45974	5;1	5;1	5;1	Ubiquitin carboxyl-terminal hydrolase 5	USP5		2	5	5	5	0	0	0	0	0	0	0	0	0	0	0	0	3	2	4	3	3	1	4	4	2	3	3	3	0	0	0	0	0	0	0	0	0	0	0	0	3	2
P46776	P46776	1	1	1	60S ribosomal protein L27a	RPL27A		1	1	1	1	0	0	0	0	0	0	0	0	0	0	0	0	1	0	0	1	1	1	1	1	1	1	1	1	0	0	0	0	0	0	0	0	0	0	0	0	1	0
P46779	P46779	3	3	3	60S ribosomal protein L28	RPL28		1	3	3	3	0	0	0	0	0	0	0	0	0	0	0	0	3	2	2	3	1	2	2	3	2	2	3	2	0	0	0	0	0	0	0	0	0	0	0	0	3	2
P46781	P46781	7	7	7	40S ribosomal protein S9	RPS9		1	7	7	7	0	0	0	0	0	0	0	0	0	0	0	0	6	6	6	7	7	6	6	6	6	7	5	6	0	0	0	0	0	0	0	0	0	0	0	0	6	6
P46782	P46782	5	5	5	40S ribosomal protein S5;40S ribosomal protein S5, N-terminally processed	RPS5		1	5	5	5	0	0	0	0	0	0	0	0	0	0	0	0	3	5	4	3	2	2	4	2	2	5	4	4	0	0	0	0	0	0	0	0	0	0	0	0	3	5
P46783	P46783	2	2	2	40S ribosomal protein S10	RPS10		1	2	2	2	0	0	0	0	0	0	0	0	0	0	0	0	2	1	1	1	1	1	1	1	1	1	2	1	0	0	0	0	0	0	0	0	0	0	0	0	2	1
P46934	P46934	6	6	2	E3 ubiquitin-protein ligase NEDD4	NEDD4		1	6	6	2	0	0	0	0	0	0	1	0	0	0	0	0	6	4	4	5	5	5	4	4	4	4	5	4	0	0	0	0	0	0	1	0	0	0	0	0	6	4
P46940;Q86VI3	P46940	21;2	21;2	20;1	Ras GTPase-activating-like protein IQGAP1	IQGAP1		2	21	21	20	0	0	0	0	0	0	0	0	0	0	1	0	20	15	17	16	19	19	16	18	20	16	18	16	0	0	0	0	0	0	0	0	0	0	1	0	20	15
P52907;P47755	P52907;P47755	1;1	1;1	1;1	F-actin-capping protein subunit alpha-1;F-actin-capping protein subunit alpha-2	CAPZA1;CAPZA2	;	2	1	1	1	0	0	0	0	0	0	0	0	0	0	0	0	1	1	1	1	1	1	1	1	1	1	1	1	0	0	0	0	0	0	0	0	0	0	0	0	1	1
P47756	P47756	1	1	1	F-actin-capping protein subunit beta	CAPZB		1	1	1	1	0	0	0	0	0	0	0	0	0	0	0	0	1	1	1	1	1	1	1	1	1	1	1	1	0	0	0	0	0	0	0	0	0	0	0	0	1	1
P47897	P47897	4	3	3	Glutamine--tRNA ligase	QARS		1	4	3	3	0	0	0	0	0	0	0	0	0	0	0	0	4	2	4	4	4	4	4	4	4	3	4	4	0	0	0	0	0	0	0	0	0	0	0	0	3	2
P47929	P47929	2	2	2	Galectin-7	LGALS7		1	2	2	2	1	1	1	2	0	1	1	0	1	1	0	0	1	0	0	0	0	0	0	0	0	0	0	0	1	1	1	2	0	1	1	0	1	1	0	0	1	0
P48047	P48047	2	2	2	ATP synthase subunit O, mitochondrial	ATP5O		1	2	2	2	0	0	0	0	0	0	0	0	1	0	0	0	2	2	2	2	2	2	1	2	2	2	2	2	0	0	0	0	0	0	0	0	1	0	0	0	2	2
P48444	P48444	3	3	3	Coatomer subunit delta	ARCN1		1	3	3	3	0	0	0	0	0	0	0	0	0	0	0	0	3	1	1	2	2	1	1	3	1	2	1	2	0	0	0	0	0	0	0	0	0	0	0	0	3	1
P48556	P48556	1	1	1	26S proteasome non-ATPase regulatory subunit 8	PSMD8		1	1	1	1	0	0	0	0	0	0	0	0	0	0	0	0	1	1	1	1	1	1	1	1	1	1	1	1	0	0	0	0	0	0	0	0	0	0	0	0	1	1
P48643	P48643	8	8	8	T-complex protein 1 subunit epsilon	CCT5		1	8	8	8	0	0	3	3	0	1	1	2	0	0	0	0	7	8	6	7	7	7	7	7	7	8	7	7	0	0	3	3	0	1	1	2	0	0	0	0	7	8
P48735	P48735	5	5	5	Isocitrate dehydrogenase [NADP], mitochondrial	IDH2		1	5	5	5	0	0	0	0	0	0	0	0	0	0	0	0	5	3	3	5	5	5	4	5	4	3	4	3	0	0	0	0	0	0	0	0	0	0	0	0	5	3
P49207	P49207	1	1	1	60S ribosomal protein L34	RPL34		1	1	1	1	0	0	0	0	0	0	0	0	0	0	0	0	1	1	1	1	1	1	0	0	1	1	1	1	0	0	0	0	0	0	0	0	0	0	0	0	1	1
P49327	P49327	6	6	6	Fatty acid synthase;[Acyl-carrier-protein] S-acetyltransferase;[Acyl-carrier-protein] S-malonyltransferase;3-oxoacyl-[acyl-carrier-protein] synthase;3-oxoacyl-[acyl-carrier-protein] reductase;3-hydroxyacyl-[acyl-carrier-protein] dehydratase;Enoyl-[acyl-carrier-protein] reductase;Oleoyl-[acyl-carrier-protein] hydrolase	FASN		1	6	6	6	0	0	0	0	0	0	0	0	0	0	0	0	4	4	4	4	5	5	3	4	5	5	4	4	0	0	0	0	0	0	0	0	0	0	0	0	4	4
P49368	P49368	12	12	12	T-complex protein 1 subunit gamma	CCT3		1	12	12	12	0	0	0	1	0	0	0	0	0	0	0	0	9	7	9	9	9	10	6	7	12	8	9	8	0	0	0	1	0	0	0	0	0	0	0	0	9	7
P49411	P49411	3	3	3	Elongation factor Tu, mitochondrial	TUFM		1	3	3	3	0	0	0	0	0	0	0	0	0	0	0	0	3	3	3	3	3	3	3	3	3	3	3	3	0	0	0	0	0	0	0	0	0	0	0	0	3	3
P49588	P49588	6	6	6	Alanine--tRNA ligase, cytoplasmic	AARS		1	6	6	6	0	0	0	0	0	0	0	0	0	0	0	0	1	2	1	2	1	3	1	2	1	2	2	1	0	0	0	0	0	0	0	0	0	0	0	0	1	2
P49736	P49736	2	2	2	DNA replication licensing factor MCM2	MCM2		1	2	2	2	0	0	0	0	0	0	0	0	0	0	0	0	2	0	0	0	2	2	0	1	1	0	1	0	0	0	0	0	0	0	0	0	0	0	0	0	2	0
P50213	P50213	6	6	6	Isocitrate dehydrogenase [NAD] subunit alpha, mitochondrial	IDH3A		1	6	6	6	0	0	0	0	0	0	0	0	1	0	0	0	4	5	4	3	5	4	4	5	5	5	4	5	0	0	0	0	0	0	0	0	1	0	0	0	4	5
P50454	P50454	3	3	3	Serpin H1	SERPINH1		1	3	3	3	0	0	0	0	0	0	0	0	0	0	0	0	3	3	3	3	3	2	3	2	2	3	3	3	0	0	0	0	0	0	0	0	0	0	0	0	3	3
Q8IZP2;Q8NFI4;P50502	Q8IZP2;Q8NFI4;P50502	2;2;2	2;2;2	2;2;2	Putative protein FAM10A4;Putative protein FAM10A5;Hsc70-interacting protein	ST13P4;ST13P5;ST13	;;	3	2	2	2	0	0	0	0	0	0	0	0	0	0	0	1	2	2	2	2	0	2	1	2	1	2	1	1	0	0	0	0	0	0	0	0	0	0	0	1	2	2
P50570;Q05193;Q9UQ16	P50570;Q05193;Q9UQ16	2;1;1	2;1;1	2;1;1	Dynamin-2;Dynamin-1;Dynamin-3	DNM2;DNM1;DNM3	;;	3	2	2	2	0	0	0	0	0	0	0	0	0	0	0	0	1	0	1	2	1	2	1	2	1	1	0	1	0	0	0	0	0	0	0	0	0	0	0	0	1	0
P50990	P50990	20	20	20	T-complex protein 1 subunit theta	CCT8		1	20	20	20	1	0	15	15	0	0	16	15	0	0	4	0	12	9	12	12	14	14	10	14	14	8	13	10	1	0	15	15	0	0	16	15	0	0	4	0	12	9
P50991	P50991	16	16	16	T-complex protein 1 subunit delta	CCT4		1	16	16	16	0	0	12	14	0	0	13	14	0	0	1	1	15	10	11	13	16	15	13	11	14	9	13	13	0	0	12	14	0	0	13	14	0	0	1	1	15	10
P50995	P50995	1	1	1	Annexin A11	ANXA11		1	1	1	1	0	0	0	0	0	0	0	0	0	0	0	0	1	0	1	1	1	1	1	1	1	0	0	0	0	0	0	0	0	0	0	0	0	0	0	0	1	0
P51149	P51149	4	4	4	Ras-related protein Rab-7a	RAB7A		1	4	4	4	1	0	0	0	0	0	0	0	0	0	0	0	3	2	2	3	3	2	2	3	1	2	1	2	1	0	0	0	0	0	0	0	0	0	0	0	3	2
P51572	P51572	1	1	1	B-cell receptor-associated protein 31	BCAP31		1	1	1	1	0	0	0	0	0	0	0	0	0	0	0	0	0	0	0	0	0	1	0	0	0	0	0	0	0	0	0	0	0	0	0	0	0	0	0	0	0	0
P51648	P51648	2	2	2	Fatty aldehyde dehydrogenase	ALDH3A2		1	2	2	2	0	0	0	0	0	0	0	0	0	0	0	0	2	0	1	0	2	1	1	2	1	2	0	0	0	0	0	0	0	0	0	0	0	0	0	0	2	0
P51665	P51665	2	2	2	26S proteasome non-ATPase regulatory subunit 7	PSMD7		1	2	2	2	0	0	0	0	0	0	0	0	0	0	0	0	2	1	1	1	1	1	2	2	1	1	1	1	0	0	0	0	0	0	0	0	0	0	0	0	2	1
P52272	P52272	2	2	2	Heterogeneous nuclear ribonucleoprotein M	HNRNPM		1	2	2	2	0	0	0	0	0	0	0	0	0	0	0	0	1	1	1	1	1	1	1	1	1	1	1	2	0	0	0	0	0	0	0	0	0	0	0	0	1	1
P52757	P52757	1	1	1	Beta-chimaerin	CHN2		1	1	1	1	0	0	0	0	0	0	0	0	0	0	0	0	1	1	1	1	1	1	1	1	1	1	1	1	0	0	0	0	0	0	0	0	0	0	0	0	1	1
P52789;P52790	P52789	6;1	6;1	4;0	Hexokinase-2	HK2		2	6	6	4	0	0	0	1	0	0	0	0	0	0	0	0	4	3	4	5	4	3	2	5	3	4	4	4	0	0	0	1	0	0	0	0	0	0	0	0	4	3
P52895	P52895	1	1	1	Aldo-keto reductase family 1 member C2	AKR1C2		1	1	1	1	0	0	0	0	0	0	0	0	0	0	0	0	0	1	0	0	0	0	0	0	1	0	0	0	0	0	0	0	0	0	0	0	0	0	0	0	0	1
P53396	P53396	4	4	4	ATP-citrate synthase	ACLY		1	4	4	4	0	0	0	0	0	0	0	0	0	0	0	0	2	1	2	1	3	2	3	3	4	1	3	1	0	0	0	0	0	0	0	0	0	0	0	0	2	1
P53618	P53618	4	4	4	Coatomer subunit beta	COPB1		1	4	4	4	0	0	0	0	0	0	0	0	0	0	0	0	2	1	2	2	2	2	1	3	3	3	2	3	0	0	0	0	0	0	0	0	0	0	0	0	2	1
P53621	P53621	8	8	8	Coatomer subunit alpha;Xenin;Proxenin	COPA		1	8	8	8	0	0	0	0	0	0	0	0	0	0	0	0	6	4	4	4	4	4	1	4	5	7	4	3	0	0	0	0	0	0	0	0	0	0	0	0	6	4
P53778;O15264	P53778	6;1	6;1	6;1	Mitogen-activated protein kinase 12	MAPK12		2	6	6	6	0	0	0	0	0	0	0	0	0	0	0	0	5	5	4	3	5	4	5	5	4	5	4	3	0	0	0	0	0	0	0	0	0	0	0	0	5	5
P54136	P54136	6	6	6	Arginine--tRNA ligase, cytoplasmic	RARS		1	6	6	6	0	0	0	1	0	1	1	1	1	0	0	0	5	3	4	3	5	6	4	6	5	3	3	4	0	0	0	1	0	1	1	1	1	0	0	0	5	3
P54619	P54619	1	1	1	5-AMP-activated protein kinase subunit gamma-1	PRKAG1		1	1	1	1	0	0	0	0	0	0	0	0	0	0	0	0	0	0	0	0	0	0	0	0	0	0	1	1	0	0	0	0	0	0	0	0	0	0	0	0	0	0
P54920	P54920	1	1	1	Alpha-soluble NSF attachment protein	NAPA		1	1	1	1	0	0	0	0	0	0	0	0	0	0	0	0	1	0	0	1	1	1	1	0	1	0	0	0	0	0	0	0	0	0	0	0	0	0	0	0	1	0
P55036;A2A3N6	P55036;A2A3N6	2;1	2;1	2;1	26S proteasome non-ATPase regulatory subunit 4;Putative PIP5K1A and PSMD4-like protein	PSMD4;PIPSL	;	2	2	2	2	0	0	0	0	0	0	0	0	0	0	0	0	2	1	1	1	2	2	2	2	2	2	1	0	0	0	0	0	0	0	0	0	0	0	0	0	2	1
P55060	P55060	16	16	16	Exportin-2	CSE1L		1	16	16	16	0	0	1	0	0	0	0	1	0	1	0	0	11	10	12	11	12	14	12	13	12	8	11	9	0	0	1	0	0	0	0	1	0	1	0	0	11	10
P55072	P55072	8	8	8	Transitional endoplasmic reticulum ATPase	VCP		1	8	8	8	0	1	0	1	0	0	0	0	0	0	0	0	8	6	7	8	8	7	6	7	7	7	4	5	0	1	0	1	0	0	0	0	0	0	0	0	8	6
P55084	P55084	2	2	2	Trifunctional enzyme subunit beta, mitochondrial;3-ketoacyl-CoA thiolase	HADHB		1	2	2	2	0	0	0	0	0	0	0	0	0	0	0	0	2	2	2	2	2	2	2	2	2	2	2	2	0	0	0	0	0	0	0	0	0	0	0	0	2	2
P55735	P55735	1	1	1	Protein SEC13 homolog	SEC13		1	1	1	1	0	0	0	0	0	0	0	0	0	0	0	0	1	0	1	1	1	1	1	1	1	1	0	0	0	0	0	0	0	0	0	0	0	0	0	0	1	0
P55769	P55769	1	1	1	NHP2-like protein 1;NHP2-like protein 1, N-terminally processed	NHP2L1		1	1	1	1	0	0	0	0	0	0	0	0	0	0	0	0	1	0	1	0	1	0	0	0	0	1	0	0	0	0	0	0	0	0	0	0	0	0	0	0	1	0
P55884	P55884	4	4	4	Eukaryotic translation initiation factor 3 subunit B	EIF3B		1	4	4	4	0	0	0	0	0	0	0	0	0	0	0	0	2	2	3	2	2	2	3	2	2	2	1	2	0	0	0	0	0	0	0	0	0	0	0	0	2	2
P56192	P56192	1	1	1	Methionine--tRNA ligase, cytoplasmic	MARS		1	1	1	1	0	0	0	0	0	0	0	0	0	0	0	0	0	0	1	0	1	0	0	1	0	1	1	0	0	0	0	0	0	0	0	0	0	0	0	0	0	0
P56915	P56915	1	1	1	Homeobox protein goosecoid	GSC		1	1	1	1	0	0	0	0	0	0	0	0	0	0	0	0	1	1	1	1	1	1	1	1	1	0	1	0	0	0	0	0	0	0	0	0	0	0	0	0	1	1
P58107	P58107	8	4	4	Epiplakin	EPPK1		1	8	4	4	2	4	1	1	1	6	0	0	1	1	0	0	4	4	4	4	4	4	3	5	5	4	4	4	1	2	0	0	0	3	0	0	0	0	0	0	0	0
P59998	P59998	2	2	2	Actin-related protein 2/3 complex subunit 4	ARPC4		1	2	2	2	0	0	0	0	0	0	0	0	0	0	0	0	1	2	2	2	1	2	1	2	2	2	2	2	0	0	0	0	0	0	0	0	0	0	0	0	1	2
P60174	P60174	8	8	8	Triosephosphate isomerase	TPI1		1	8	8	8	0	0	1	1	0	2	1	0	2	1	1	0	5	5	4	4	5	5	5	5	4	6	5	4	0	0	1	1	0	2	1	0	2	1	1	0	5	5
P60228	P60228	11	11	11	Eukaryotic translation initiation factor 3 subunit E	EIF3E		1	11	11	11	0	0	0	0	0	0	0	0	0	0	0	0	7	6	8	7	9	10	8	9	9	9	9	8	0	0	0	0	0	0	0	0	0	0	0	0	7	6
P60468	P60468	1	1	1	Protein transport protein Sec61 subunit beta	SEC61B		1	1	1	1	0	0	0	0	0	0	0	0	0	0	0	0	1	1	1	1	1	1	1	1	1	1	1	1	0	0	0	0	0	0	0	0	0	0	0	0	1	1
P60660;P14649	P60660	7;1	7;1	7;1	Myosin light polypeptide 6	MYL6		2	7	7	7	0	0	0	0	0	0	0	0	0	0	0	0	7	7	6	6	6	6	6	7	6	7	6	6	0	0	0	0	0	0	0	0	0	0	0	0	7	7
P63261;P60709;Q6S8J3;A5A3E0;P0CG38;Q9BYX7;P0CG39	P63261;P60709	17;17;7;6;5;3;3	17;17;7;6;5;3;3	8;8;2;1;1;1;1	Actin, cytoplasmic 2;Actin, cytoplasmic 2, N-terminally processed;Actin, cytoplasmic 1;Actin, cytoplasmic 1, N-terminally processed	ACTG1;ACTB	;	7	17	17	8	1	2	5	6	1	5	5	3	8	7	0	0	17	16	15	16	16	16	16	17	16	17	16	16	1	2	5	6	1	5	5	3	8	7	0	0	17	16
P60842;Q14240	P60842;Q14240	14;7	14;7	14;7	Eukaryotic initiation factor 4A-I;Eukaryotic initiation factor 4A-II;Eukaryotic initiation factor 4A-II, N-terminally processed	EIF4A1;EIF4A2	;	2	14	14	14	0	0	0	0	0	0	0	0	0	0	0	0	14	13	12	14	14	14	12	13	13	13	14	12	0	0	0	0	0	0	0	0	0	0	0	0	14	13
P60866	P60866	2	2	2	40S ribosomal protein S20	RPS20		1	2	2	2	0	0	0	0	0	0	0	0	0	0	0	0	2	2	2	2	2	2	2	2	2	1	2	2	0	0	0	0	0	0	0	0	0	0	0	0	2	2
P60900	P60900	1	1	1	Proteasome subunit alpha type-6	PSMA6		1	1	1	1	0	0	0	0	0	0	0	0	0	0	0	0	0	0	0	0	0	1	1	1	1	0	0	0	0	0	0	0	0	0	0	0	0	0	0	0	0	0
P60903	P60903	1	1	1	Protein S100-A10	S100A10		1	1	1	1	0	0	0	0	0	0	0	0	0	0	0	0	1	1	1	1	1	1	1	1	1	1	1	1	0	0	0	0	0	0	0	0	0	0	0	0	1	1
P60953	P60953	2	2	2	Cell division control protein 42 homolog	CDC42		1	2	2	2	0	0	0	0	0	0	0	0	0	0	0	0	1	2	1	1	1	1	1	1	1	2	0	1	0	0	0	0	0	0	0	0	0	0	0	0	1	2
P60981	P60981	1	1	1	Destrin	DSTN		1	1	1	1	0	0	0	0	0	0	0	0	0	0	0	0	1	1	1	1	1	1	1	1	1	1	1	1	0	0	0	0	0	0	0	0	0	0	0	0	1	1
P61019;Q8WUD1	P61019;Q8WUD1	7;4	7;4	7;4	Ras-related protein Rab-2A;Ras-related protein Rab-2B	RAB2A;RAB2B	;	2	7	7	7	0	0	0	0	0	0	1	0	0	0	0	0	6	6	5	6	6	7	7	6	5	5	3	4	0	0	0	0	0	0	1	0	0	0	0	0	6	6
P61026	P61026	4	4	3	Ras-related protein Rab-10	RAB10		1	4	4	3	1	0	1	1	1	0	0	1	0	0	0	0	3	3	4	4	4	4	3	4	4	4	3	2	1	0	1	1	1	0	0	1	0	0	0	0	3	3
P61088	P61088	1	1	1	Ubiquitin-conjugating enzyme E2 N	UBE2N		1	1	1	1	0	0	0	0	0	0	0	0	0	0	0	0	0	0	0	0	0	1	0	0	0	0	1	0	0	0	0	0	0	0	0	0	0	0	0	0	0	0
P61158;Q9P1U1;Q9C0K3	P61158;Q9P1U1	4;2;1	4;2;1	4;2;1	Actin-related protein 3;Actin-related protein 3B	ACTR3;ACTR3B	;	3	4	4	4	0	0	0	0	0	0	0	0	0	0	0	0	3	0	1	1	3	3	1	2	2	1	1	0	0	0	0	0	0	0	0	0	0	0	0	0	3	0
P61160	P61160	3	3	3	Actin-related protein 2	ACTR2		1	3	3	3	0	0	0	0	0	0	0	0	0	0	0	0	2	0	2	1	3	3	2	3	2	1	2	1	0	0	0	0	0	0	0	0	0	0	0	0	2	0
P61163;P42025	P61163	5;2	5;2	5;2	Alpha-centractin	ACTR1A		2	5	5	5	0	0	0	0	0	0	0	0	0	0	0	0	5	4	4	4	5	3	5	4	5	5	4	4	0	0	0	0	0	0	0	0	0	0	0	0	5	4
P84077;P61204	P84077;P61204	7;7	7;7	3;3	ADP-ribosylation factor 1;ADP-ribosylation factor 3	ARF1;ARF3	;	2	7	7	3	0	1	0	0	0	0	0	0	0	0	0	0	6	6	6	6	5	6	4	7	5	4	6	5	0	1	0	0	0	0	0	0	0	0	0	0	6	6
P61221	P61221	2	2	2	ATP-binding cassette sub-family E member 1	ABCE1		1	2	2	2	0	0	0	0	0	0	0	0	0	0	0	0	2	2	1	2	1	1	2	2	2	1	1	1	0	0	0	0	0	0	0	0	0	0	0	0	2	2
P61247	P61247	4	4	4	40S ribosomal protein S3a	RPS3A		1	4	4	4	0	0	0	0	0	0	0	0	0	0	0	0	4	4	4	4	3	3	3	2	3	4	4	4	0	0	0	0	0	0	0	0	0	0	0	0	4	4
P61313	P61313	4	4	4	60S ribosomal protein L15	RPL15		1	4	4	4	0	0	0	0	0	0	0	0	0	0	0	0	4	3	3	4	4	4	3	4	4	3	3	3	0	0	0	0	0	0	0	0	0	0	0	0	4	3
P61353	P61353	2	2	2	60S ribosomal protein L27	RPL27		1	2	2	2	0	0	0	1	0	0	0	0	0	0	0	0	2	2	2	1	2	2	2	2	1	2	1	1	0	0	0	1	0	0	0	0	0	0	0	0	2	2
P61582	P61582	1	1	1	Endogenous retrovirus group K member 7 Np9 protein	ERVK-7		1	1	1	1	0	0	0	0	0	0	0	0	0	0	0	0	1	1	1	1	1	1	1	1	1	1	1	1	0	0	0	0	0	0	0	0	0	0	0	0	1	1
P61586;P08134;P62745	P61586;P08134	3;2;1	3;2;1	3;2;1	Transforming protein RhoA;Rho-related GTP-binding protein RhoC	RHOA;RHOC	;	3	3	3	3	0	0	0	0	0	0	0	0	0	0	0	0	1	2	1	1	1	1	1	2	2	2	2	1	0	0	0	0	0	0	0	0	0	0	0	0	1	2
P61619;Q9H9S3	P61619;Q9H9S3	3;2	3;2	3;2	Protein transport protein Sec61 subunit alpha isoform 1;Protein transport protein Sec61 subunit alpha isoform 2	SEC61A1;SEC61A2	;	2	3	3	3	0	0	0	0	0	0	0	0	0	0	0	0	3	1	1	1	2	2	1	2	2	2	1	1	0	0	0	0	0	0	0	0	0	0	0	0	3	1
P61978	P61978	10	10	10	Heterogeneous nuclear ribonucleoprotein K	HNRNPK		1	10	10	10	0	0	4	4	0	0	3	2	0	0	0	0	8	7	5	6	7	7	7	8	7	7	3	6	0	0	4	4	0	0	3	2	0	0	0	0	8	7
P61981	P61981	4	2	2	14-3-3 protein gamma;14-3-3 protein gamma, N-terminally processed	YWHAG		1	4	2	2	0	2	2	2	2	1	2	2	1	2	1	0	3	2	2	2	2	3	2	2	2	2	2	2	0	1	1	1	1	0	1	1	0	1	1	0	1	0
P62081	P62081	6	6	6	40S ribosomal protein S7	RPS7		1	6	6	6	0	0	0	0	0	0	0	0	0	0	0	0	4	4	4	2	4	4	4	4	3	3	4	4	0	0	0	0	0	0	0	0	0	0	0	0	4	4
P62136;P36873	P62136;P36873	4;2	4;2	2;0	Serine/threonine-protein phosphatase PP1-alpha catalytic subunit;Serine/threonine-protein phosphatase PP1-gamma catalytic subunit	PPP1CA;PPP1CC	;	2	4	4	2	0	0	0	0	0	0	0	0	0	0	0	0	3	3	2	2	2	4	3	2	2	3	3	3	0	0	0	0	0	0	0	0	0	0	0	0	3	3
P62140	P62140	4	2	2	Serine/threonine-protein phosphatase PP1-beta catalytic subunit	PPP1CB		1	4	2	2	0	0	0	0	0	0	0	0	0	0	0	0	2	1	1	0	2	4	2	2	2	1	1	2	0	0	0	0	0	0	0	0	0	0	0	0	1	0
P62191	P62191	4	4	4	26S protease regulatory subunit 4	PSMC1		1	4	4	4	0	0	2	4	0	0	3	2	0	0	2	0	3	2	3	3	3	3	4	3	3	3	3	2	0	0	2	4	0	0	3	2	0	0	2	0	3	2
P62195;Q8NB90	P62195	7;1	7;1	7;1	26S protease regulatory subunit 8	PSMC5		2	7	7	7	0	0	1	1	0	0	1	1	0	0	1	0	7	6	7	6	7	7	4	7	6	6	7	5	0	0	1	1	0	0	1	1	0	0	1	0	7	6
P62241	P62241	8	8	8	40S ribosomal protein S8	RPS8		1	8	8	8	0	0	0	0	0	0	0	0	0	0	0	0	5	8	5	4	5	5	5	5	5	7	5	6	0	0	0	0	0	0	0	0	0	0	0	0	5	8
P62244	P62244	5	5	5	40S ribosomal protein S15a	RPS15A		1	5	5	5	0	0	1	1	0	0	1	0	0	0	0	0	5	4	4	5	5	5	4	3	4	4	3	4	0	0	1	1	0	0	1	0	0	0	0	0	5	4
P62249	P62249	8	8	8	40S ribosomal protein S16	RPS16		1	8	8	8	0	0	1	0	0	0	0	0	0	0	0	0	8	8	8	6	8	8	8	8	8	8	8	8	0	0	1	0	0	0	0	0	0	0	0	0	8	8
P62258	P62258	5	3	3	14-3-3 protein epsilon	YWHAE		1	5	3	3	0	1	1	2	1	1	1	1	1	1	0	0	4	4	4	4	4	4	4	4	4	4	3	3	0	0	0	1	0	0	0	0	0	0	0	0	2	2
P62263	P62263	5	5	5	40S ribosomal protein S14	RPS14		1	5	5	5	1	0	0	0	0	0	0	0	0	0	0	0	4	4	3	4	5	4	3	4	5	4	4	4	1	0	0	0	0	0	0	0	0	0	0	0	4	4
P62266	P62266	1	1	1	40S ribosomal protein S23	RPS23		1	1	1	1	0	0	0	0	0	0	0	0	0	0	0	0	1	1	1	1	1	1	1	1	1	1	1	1	0	0	0	0	0	0	0	0	0	0	0	0	1	1
P62269	P62269	10	10	10	40S ribosomal protein S18	RPS18		1	10	10	10	1	0	0	1	0	0	0	1	0	0	0	0	10	10	10	9	10	10	9	9	10	10	9	10	1	0	0	1	0	0	0	1	0	0	0	0	10	10
P62277	P62277	5	5	5	40S ribosomal protein S13	RPS13		1	5	5	5	0	0	0	0	0	0	0	0	0	0	0	0	5	5	5	5	5	5	5	5	5	5	5	5	0	0	0	0	0	0	0	0	0	0	0	0	5	5
P62280	P62280	5	5	5	40S ribosomal protein S11	RPS11		1	5	5	5	0	0	0	0	0	0	0	0	0	0	0	0	4	4	3	3	5	4	3	4	4	4	3	4	0	0	0	0	0	0	0	0	0	0	0	0	4	4
P62306	P62306	1	1	1	Small nuclear ribonucleoprotein F	SNRPF		1	1	1	1	0	0	0	0	0	0	0	0	0	0	0	0	0	0	0	0	1	1	1	1	1	0	1	0	0	0	0	0	0	0	0	0	0	0	0	0	0	0
P62314	P62314	1	1	1	Small nuclear ribonucleoprotein Sm D1	SNRPD1		1	1	1	1	0	0	0	0	0	0	0	0	0	0	0	0	1	1	1	1	1	1	1	1	1	0	0	1	0	0	0	0	0	0	0	0	0	0	0	0	1	1
P62318	P62318	1	1	1	Small nuclear ribonucleoprotein Sm D3	SNRPD3		1	1	1	1	0	0	0	0	0	0	0	0	0	0	0	0	1	1	1	1	1	1	1	1	1	1	1	1	0	0	0	0	0	0	0	0	0	0	0	0	1	1
P62328	P62328	1	1	1	Thymosin beta-4;Hematopoietic system regulatory peptide	TMSB4X		1	1	1	1	0	0	0	0	0	0	0	0	0	0	0	0	1	1	0	0	1	1	1	1	1	1	1	1	0	0	0	0	0	0	0	0	0	0	0	0	1	1
P62330	P62330	2	2	2	ADP-ribosylation factor 6	ARF6		1	2	2	2	0	0	0	0	0	0	0	0	0	0	0	0	1	2	2	2	1	2	1	1	1	2	2	2	0	0	0	0	0	0	0	0	0	0	0	0	1	2
P62333	P62333	1	1	1	26S protease regulatory subunit 10B	PSMC6		1	1	1	1	0	0	0	0	0	0	0	0	0	0	0	0	1	1	1	1	1	1	1	1	1	1	1	1	0	0	0	0	0	0	0	0	0	0	0	0	1	1
P62424	P62424	3	3	3	60S ribosomal protein L7a	RPL7A		1	3	3	3	1	1	1	0	0	1	0	0	0	0	0	0	3	3	3	3	3	3	2	3	3	3	3	3	1	1	1	0	0	1	0	0	0	0	0	0	3	3
P62491;Q15907;P57735	P62491;Q15907	9;9;1	9;9;1	9;9;1	Ras-related protein Rab-11A;Ras-related protein Rab-11B	RAB11A;RAB11B	;	3	9	9	9	0	0	0	0	0	0	0	0	0	1	0	0	7	6	6	6	7	8	6	8	7	7	6	6	0	0	0	0	0	0	0	0	0	1	0	0	7	6
P62701;Q8TD47;P22090	P62701	12;5;5	12;5;5	12;5;5	40S ribosomal protein S4, X isoform	RPS4X		3	12	12	12	0	0	0	0	0	0	0	0	0	0	1	0	8	11	9	10	10	10	9	8	10	10	9	9	0	0	0	0	0	0	0	0	0	0	1	0	8	11
P67775;P62714	P67775;P62714	1;1	1;1	1;1	Serine/threonine-protein phosphatase 2A catalytic subunit alpha isoform;Serine/threonine-protein phosphatase 2A catalytic subunit beta isoform	PPP2CA;PPP2CB	;	2	1	1	1	0	0	0	0	0	0	0	0	0	0	0	0	0	0	0	1	0	0	0	0	0	0	0	0	0	0	0	0	0	0	0	0	0	0	0	0	0	0
P62750	P62750	2	2	2	60S ribosomal protein L23a	RPL23A		1	2	2	2	0	0	0	0	0	0	0	0	0	0	0	0	1	2	1	2	1	1	1	2	1	2	2	1	0	0	0	0	0	0	0	0	0	0	0	0	1	2
P62753	P62753	4	4	4	40S ribosomal protein S6	RPS6		1	4	4	4	0	0	0	0	0	0	1	1	1	0	0	0	2	4	3	2	2	2	2	2	2	4	2	3	0	0	0	0	0	0	1	1	1	0	0	0	2	4
P62805	P62805	4	4	4	Histone H4	HIST1H4A		1	4	4	4	2	1	0	0	0	0	0	1	2	0	0	0	4	4	3	3	3	2	3	4	4	4	3	2	2	1	0	0	0	0	0	1	2	0	0	0	4	4
P62826	P62826	6	6	6	GTP-binding nuclear protein Ran	RAN		1	6	6	6	0	0	0	0	0	0	0	1	0	0	0	0	5	6	5	5	6	6	6	6	5	6	6	6	0	0	0	0	0	0	0	1	0	0	0	0	5	6
P62829	P62829	2	2	2	60S ribosomal protein L23	RPL23		1	2	2	2	0	0	0	0	0	0	0	0	0	0	0	0	2	1	1	1	2	2	1	2	2	0	2	2	0	0	0	0	0	0	0	0	0	0	0	0	2	1
P62841	P62841	1	1	1	40S ribosomal protein S15	RPS15		1	1	1	1	0	0	0	0	0	0	0	0	0	0	0	0	1	0	1	1	1	1	1	1	1	1	1	1	0	0	0	0	0	0	0	0	0	0	0	0	1	0
P62847	P62847	2	2	2	40S ribosomal protein S24	RPS24		1	2	2	2	0	0	0	0	0	0	0	0	0	0	0	0	2	2	2	2	2	2	2	2	2	2	2	2	0	0	0	0	0	0	0	0	0	0	0	0	2	2
P62851	P62851	4	4	4	40S ribosomal protein S25	RPS25		1	4	4	4	0	0	0	0	0	0	0	0	0	0	0	0	4	4	3	3	3	4	3	4	4	3	3	3	0	0	0	0	0	0	0	0	0	0	0	0	4	4
P62854;Q5JNZ5	P62854;Q5JNZ5	2;1	2;1	2;1	40S ribosomal protein S26;Putative 40S ribosomal protein S26-like 1	RPS26;RPS26P11	;	2	2	2	2	0	0	0	0	0	0	0	0	0	0	0	0	2	1	1	1	2	2	1	2	1	1	1	0	0	0	0	0	0	0	0	0	0	0	0	0	2	1
P62877	P62877	1	1	1	E3 ubiquitin-protein ligase RBX1;E3 ubiquitin-protein ligase RBX1, N-terminally processed	RBX1		1	1	1	1	0	0	0	0	0	0	0	0	0	0	0	0	0	0	0	0	1	0	0	0	0	0	0	0	0	0	0	0	0	0	0	0	0	0	0	0	0	0
P62888	P62888	1	1	1	60S ribosomal protein L30	RPL30		1	1	1	1	0	0	0	0	0	0	0	0	0	0	0	0	1	1	1	0	0	0	0	0	0	1	1	0	0	0	0	0	0	0	0	0	0	0	0	0	1	1
P62899	P62899	2	2	2	60S ribosomal protein L31	RPL31		1	2	2	2	0	0	0	0	0	0	0	0	0	0	0	0	1	2	2	2	1	2	1	1	2	1	2	2	0	0	0	0	0	0	0	0	0	0	0	0	1	2
P62906	P62906	2	2	2	60S ribosomal protein L10a	RPL10A		1	2	2	2	0	0	0	0	0	0	0	0	1	0	0	0	2	2	2	2	2	2	2	2	2	2	2	2	0	0	0	0	0	0	0	0	1	0	0	0	2	2
P62913	P62913	4	4	4	60S ribosomal protein L11	RPL11		1	4	4	4	0	0	0	0	0	0	0	0	0	0	0	0	4	4	4	4	4	4	4	4	4	4	4	4	0	0	0	0	0	0	0	0	0	0	0	0	4	4
P62917	P62917	1	1	1	60S ribosomal protein L8	RPL8		1	1	1	1	0	0	0	0	0	0	0	0	0	0	0	0	1	1	1	1	1	1	1	1	1	1	1	1	0	0	0	0	0	0	0	0	0	0	0	0	1	1
P62937	P62937	1	1	1	Peptidyl-prolyl cis-trans isomerase A;Peptidyl-prolyl cis-trans isomerase A, N-terminally processed	PPIA		1	1	1	1	0	0	0	0	0	0	0	0	0	0	0	0	1	1	1	1	1	1	1	1	1	1	1	0	0	0	0	0	0	0	0	0	0	0	0	0	1	1
P63010	P63010	4	4	2	AP-2 complex subunit beta	AP2B1		1	4	4	2	0	0	0	0	0	0	0	0	0	0	0	0	4	4	4	2	4	4	3	3	4	4	4	2	0	0	0	0	0	0	0	0	0	0	0	0	4	4
P63104	P63104	7	7	5	14-3-3 protein zeta/delta	YWHAZ		1	7	7	5	0	2	2	3	1	1	3	2	1	1	0	0	6	5	5	5	5	6	6	6	4	7	5	4	0	2	2	3	1	1	3	2	1	1	0	0	6	5
P63151;Q66LE6;Q00005	P63151;Q66LE6;Q00005	2;2;1	2;2;1	2;2;1	Serine/threonine-protein phosphatase 2A 55 kDa regulatory subunit B alpha isoform;Serine/threonine-protein phosphatase 2A 55 kDa regulatory subunit B delta isoform;Serine/threonine-protein phosphatase 2A 55 kDa regulatory subunit B beta isoform	PPP2R2A;PPP2R2D;PPP2R2B	;;	3	2	2	2	0	0	0	0	0	0	0	0	0	0	0	0	2	2	2	2	1	2	2	1	1	2	2	2	0	0	0	0	0	0	0	0	0	0	0	0	2	2
P63173	P63173	4	4	4	60S ribosomal protein L38	RPL38		1	4	4	4	0	0	0	0	0	0	0	0	0	0	0	0	4	4	4	4	3	4	4	4	4	3	4	3	0	0	0	0	0	0	0	0	0	0	0	0	4	4
P63208	P63208	1	1	1	S-phase kinase-associated protein 1	SKP1		1	1	1	1	0	0	0	0	0	0	0	0	0	0	0	0	1	1	1	0	1	1	1	1	1	0	1	0	0	0	0	0	0	0	0	0	0	0	0	0	1	1
P63241;Q9GZV4;Q6IS14	P63241	5;2;2	5;2;2	5;2;2	Eukaryotic translation initiation factor 5A-1	EIF5A		3	5	5	5	0	0	0	0	0	0	0	0	0	0	0	0	5	3	4	3	4	4	5	4	4	4	4	4	0	0	0	0	0	0	0	0	0	0	0	0	5	3
P63244	P63244	4	4	4	Guanine nucleotide-binding protein subunit beta-2-like 1;Guanine nucleotide-binding protein subunit beta-2-like 1, N-terminally processed	GNB2L1		1	4	4	4	0	0	0	0	0	0	0	0	0	0	0	0	3	3	3	3	3	1	2	2	2	2	3	3	0	0	0	0	0	0	0	0	0	0	0	0	3	3
P67809	P67809	3	3	3	Nuclease-sensitive element-binding protein 1	YBX1		1	3	3	3	0	0	0	0	0	0	0	0	0	0	0	0	2	1	2	1	2	2	1	2	3	2	1	1	0	0	0	0	0	0	0	0	0	0	0	0	2	1
P67936;CON__Q3SX28;P07951;P09493;P06753	P67936;CON__Q3SX28;P07951	3;2;2;1;1	3;2;2;1;1	3;2;2;1;1	Tropomyosin alpha-4 chain;Tropomyosin beta chain	TPM4;TPM2	;;	5	3	3	3	0	1	2	2	1	0	1	1	2	2	0	0	3	2	2	3	3	3	2	3	3	3	3	3	0	1	2	2	1	0	1	1	2	2	0	0	3	2
P68133;P68032;P63267;P62736	P68133;P68032;P63267;P62736	10;10;9;9	1;1;1;1	1;1;1;1	Actin, alpha skeletal muscle;Actin, alpha cardiac muscle 1;Actin, gamma-enteric smooth muscle;Actin, aortic smooth muscle	ACTA1;ACTC1;ACTG2;ACTA2	;;;	4	10	1	1	1	2	2	3	1	2	4	3	5	4	0	0	10	10	10	10	10	10	10	10	10	10	10	10	0	0	0	0	0	0	0	0	0	0	0	0	1	1
Q5VTE0;P68104;Q05639	Q5VTE0;P68104;Q05639	14;14;8	14;14;8	14;14;8	Putative elongation factor 1-alpha-like 3;Elongation factor 1-alpha 1;Elongation factor 1-alpha 2	EEF1A1P5;EEF1A1;EEF1A2	;;	3	14	14	14	4	1	1	1	0	2	1	2	3	2	0	0	12	14	13	14	13	13	11	11	12	13	13	13	4	1	1	1	0	2	1	2	3	2	0	0	12	14
P68363;P68366;Q9H853	P68363;P68366	21;17;2	21;17;2	1;1;0	Tubulin alpha-1B chain;Tubulin alpha-4A chain	TUBA1B;TUBA4A	;	3	21	21	1	1	2	15	15	0	4	17	20	1	1	6	3	17	21	19	19	17	17	15	17	17	21	18	21	1	2	15	15	0	4	17	20	1	1	6	3	17	21
P68371;P04350;Q3ZCM7	P68371;P04350	20;15;7	20;15;7	4;3;1	Tubulin beta-4B chain;Tubulin beta-4A chain	TUBB4B;TUBB4A	;	3	20	20	4	2	1	11	10	0	1	12	17	0	0	3	0	17	17	16	16	16	16	16	15	18	19	17	16	2	1	11	10	0	1	12	17	0	0	3	0	17	17
Q6NXT2;Q71DI3;Q16695;P84243;P68431	Q6NXT2;Q71DI3;Q16695;P84243;P68431	1;1;1;1;1	1;1;1;1;1	1;1;1;1;1	Histone H3.3C;Histone H3.2;Histone H3.1t;Histone H3.3;Histone H3.1	H3F3C;HIST2H3A;HIST3H3;H3F3A;HIST1H3A	;;;;	5	1	1	1	0	0	0	0	0	0	0	0	1	0	0	0	1	1	1	1	1	1	1	1	1	1	1	1	0	0	0	0	0	0	0	0	1	0	0	0	1	1
P78344	P78344	5	5	5	Eukaryotic translation initiation factor 4 gamma 2	EIF4G2		1	5	5	5	0	0	0	0	0	0	0	0	0	0	0	0	4	3	3	3	4	4	5	4	4	2	3	4	0	0	0	0	0	0	0	0	0	0	0	0	4	3
P78347	P78347	3	3	3	General transcription factor II-I	GTF2I		1	3	3	3	0	0	0	1	1	1	1	0	1	1	1	0	2	3	1	2	1	2	2	1	1	1	1	2	0	0	0	1	1	1	1	0	1	1	1	0	2	3
P78371	P78371	14	14	14	T-complex protein 1 subunit beta	CCT2		1	14	14	14	0	0	0	6	1	0	6	9	0	0	5	1	10	7	9	9	10	10	10	10	11	6	8	8	0	0	0	6	1	0	6	9	0	0	5	1	10	7
P78527	P78527	9	9	9	DNA-dependent protein kinase catalytic subunit	PRKDC		1	9	9	9	6	9	1	1	1	7	1	1	2	0	0	0	0	0	1	1	0	1	0	0	1	0	0	0	6	9	1	1	1	7	1	1	2	0	0	0	0	0
P81605	P81605	7	7	7	Dermcidin;Survival-promoting peptide;DCD-1	DCD		1	7	7	7	5	5	5	7	4	4	6	5	4	4	1	1	0	0	0	0	0	1	0	0	0	0	0	0	5	5	5	7	4	4	6	5	4	4	1	1	0	0
P83731	P83731	3	3	3	60S ribosomal protein L24	RPL24		1	3	3	3	0	0	0	0	0	0	0	0	0	0	0	0	3	3	3	3	3	3	3	2	3	3	3	3	0	0	0	0	0	0	0	0	0	0	0	0	3	3
P84085	P84085	6	2	2	ADP-ribosylation factor 5	ARF5		1	6	2	2	0	0	0	0	0	0	0	0	0	0	0	0	5	5	5	5	6	5	4	6	6	3	5	5	0	0	0	0	0	0	0	0	0	0	0	0	2	1
P84098	P84098	2	2	2	60S ribosomal protein L19	RPL19		1	2	2	2	0	0	0	0	0	1	0	0	0	0	0	0	2	2	1	1	1	1	1	2	2	2	1	1	0	0	0	0	0	1	0	0	0	0	0	0	2	2
P84103	P84103	1	1	1	Serine/arginine-rich splicing factor 3	SRSF3		1	1	1	1	0	0	0	0	0	0	0	0	0	0	0	0	1	1	1	1	1	1	1	1	1	1	1	1	0	0	0	0	0	0	0	0	0	0	0	0	1	1
Q00341	Q00341	5	5	5	Vigilin	HDLBP		1	5	5	5	0	0	0	0	0	0	0	0	0	0	0	0	4	4	4	5	3	5	5	5	4	5	4	4	0	0	0	0	0	0	0	0	0	0	0	0	4	4
Q00577	Q00577	1	1	1	Transcriptional activator protein Pur-alpha	PURA		1	1	1	1	0	0	0	0	0	0	0	0	0	0	0	0	1	0	1	1	1	1	1	1	1	1	1	1	0	0	0	0	0	0	0	0	0	0	0	0	1	0
Q00610;P53675	Q00610	41;9	41;9	41;9	Clathrin heavy chain 1	CLTC		2	41	41	41	0	0	0	0	0	0	0	0	0	0	0	0	32	29	30	32	31	29	31	33	32	29	29	32	0	0	0	0	0	0	0	0	0	0	0	0	32	29
Q00839	Q00839	5	5	5	Heterogeneous nuclear ribonucleoprotein U	HNRNPU		1	5	5	5	0	0	0	0	0	1	0	0	0	1	0	0	5	3	5	4	4	5	5	5	5	3	5	4	0	0	0	0	0	1	0	0	0	1	0	0	5	3
Q01082;O15020	Q01082	12;1	12;1	12;1	Spectrin beta chain, non-erythrocytic 1	SPTBN1		2	12	12	12	1	1	0	0	0	0	0	1	0	0	0	0	8	5	8	8	11	11	9	8	11	8	10	4	1	1	0	0	0	0	0	1	0	0	0	0	8	5
Q01518	Q01518	6	6	6	Adenylyl cyclase-associated protein 1	CAP1		1	6	6	6	0	0	1	5	0	0	3	3	0	0	1	0	1	0	0	0	1	1	1	1	1	0	1	0	0	0	1	5	0	0	3	3	0	0	1	0	1	0
Q02543	Q02543	4	4	4	60S ribosomal protein L18a	RPL18A		1	4	4	4	0	0	0	0	0	0	0	0	0	0	0	0	2	3	2	2	2	2	1	2	2	3	2	1	0	0	0	0	0	0	0	0	0	0	0	0	2	3
Q02750;P36507	Q02750	3;1	3;1	3;1	Dual specificity mitogen-activated protein kinase kinase 1	MAP2K1		2	3	3	3	0	0	0	0	0	0	0	0	0	0	0	0	3	3	3	2	2	3	3	1	3	3	3	0	0	0	0	0	0	0	0	0	0	0	0	0	3	3
Q02790	Q02790	8	8	8	Peptidyl-prolyl cis-trans isomerase FKBP4;Peptidyl-prolyl cis-trans isomerase FKBP4, N-terminally processed	FKBP4		1	8	8	8	0	0	2	7	0	0	7	7	1	0	1	0	1	0	0	0	0	1	0	0	1	0	0	0	0	0	2	7	0	0	7	7	1	0	1	0	1	0
Q02878	Q02878	4	4	4	60S ribosomal protein L6	RPL6		1	4	4	4	0	0	1	0	0	0	0	0	0	0	0	0	2	3	2	3	4	2	3	4	4	3	2	2	0	0	1	0	0	0	0	0	0	0	0	0	2	3
Q03924	Q03924	1	1	1	Zinc finger protein 117	ZNF117		1	1	1	1	0	0	0	0	0	0	0	0	0	0	0	0	1	0	0	0	1	1	1	1	1	1	0	1	0	0	0	0	0	0	0	0	0	0	0	0	1	0
Q04637	Q04637	2	2	2	Eukaryotic translation initiation factor 4 gamma 1	EIF4G1		1	2	2	2	0	0	0	0	0	0	0	0	0	0	0	0	2	2	2	2	1	2	2	2	1	1	1	0	0	0	0	0	0	0	0	0	0	0	0	0	2	2
Q04917	Q04917	4	2	2	14-3-3 protein eta	YWHAH		1	4	2	2	0	1	1	1	1	1	1	1	1	1	0	0	3	3	2	2	3	3	4	3	3	2	2	2	0	0	0	0	0	0	0	0	0	0	0	0	1	1
Q05209	Q05209	2	2	2	Tyrosine-protein phosphatase non-receptor type 12	PTPN12		1	2	2	2	0	0	0	0	0	0	0	0	0	0	0	0	2	1	0	1	2	2	2	2	2	1	1	0	0	0	0	0	0	0	0	0	0	0	0	0	2	1
Q06210	Q06210	2	2	1	Glutamine--fructose-6-phosphate aminotransferase [isomerizing] 1	GFPT1		1	2	2	1	0	0	0	0	0	0	0	0	0	0	0	0	2	1	2	2	0	2	0	1	2	2	2	2	0	0	0	0	0	0	0	0	0	0	0	0	2	1
Q06323	Q06323	3	3	3	Proteasome activator complex subunit 1	PSME1		1	3	3	3	0	0	0	0	0	0	0	0	0	0	0	0	3	2	2	1	3	3	2	2	1	2	2	1	0	0	0	0	0	0	0	0	0	0	0	0	3	2
Q06830	Q06830	9	9	6	Peroxiredoxin-1	PRDX1		1	9	9	6	2	2	1	3	0	2	2	2	3	2	0	0	9	8	9	9	9	9	9	9	9	8	8	9	2	2	1	3	0	2	2	2	3	2	0	0	9	8
Q07020	Q07020	2	2	2	60S ribosomal protein L18	RPL18		1	2	2	2	2	1	0	0	0	0	0	0	0	0	0	0	1	1	1	2	1	2	0	0	0	2	2	1	2	1	0	0	0	0	0	0	0	0	0	0	1	1
Q07065	Q07065	2	2	2	Cytoskeleton-associated protein 4	CKAP4		1	2	2	2	1	1	1	1	1	1	1	1	1	1	0	0	1	1	1	1	1	1	1	1	0	1	1	1	1	1	1	1	1	1	1	1	1	1	0	0	1	1
Q07157	Q07157	2	2	2	Tight junction protein ZO-1	TJP1		1	2	2	2	0	0	0	0	0	0	0	0	0	0	0	0	2	1	1	2	2	2	2	2	2	2	1	2	0	0	0	0	0	0	0	0	0	0	0	0	2	1
Q07954	Q07954	3	3	3	Prolow-density lipoprotein receptor-related protein 1;Low-density lipoprotein receptor-related protein 1 85 kDa subunit;Low-density lipoprotein receptor-related protein 1 515 kDa subunit;Low-density lipoprotein receptor-related protein 1 intracellular domain	LRP1		1	3	3	3	0	0	0	0	0	0	0	0	0	0	0	0	2	0	0	1	2	2	0	2	2	1	1	0	0	0	0	0	0	0	0	0	0	0	0	0	2	0
Q07960	Q07960	2	2	2	Rho GTPase-activating protein 1	ARHGAP1		1	2	2	2	0	0	0	0	0	0	0	0	0	0	0	0	2	1	2	2	2	2	2	2	2	2	2	2	0	0	0	0	0	0	0	0	0	0	0	0	2	1
Q08AM6	Q08AM6	2	2	2	Protein VAC14 homolog	VAC14		1	2	2	2	0	0	0	0	0	0	0	0	0	0	0	0	1	0	0	1	0	0	0	1	0	1	0	1	0	0	0	0	0	0	0	0	0	0	0	0	1	0
Q08J23	Q08J23	2	2	2	tRNA (cytosine(34)-C(5))-methyltransferase	NSUN2		1	2	2	2	0	0	0	0	0	0	0	0	0	0	0	0	2	0	1	1	2	1	0	2	2	1	1	1	0	0	0	0	0	0	0	0	0	0	0	0	2	0
Q16576;Q09028	Q16576;Q09028	3;3	3;3	3;3	Histone-binding protein RBBP7;Histone-binding protein RBBP4	RBBP7;RBBP4	;	2	3	3	3	0	0	0	0	0	0	0	0	0	0	0	0	3	3	3	3	3	3	2	3	2	3	3	3	0	0	0	0	0	0	0	0	0	0	0	0	3	3
Q09666	Q09666	3	3	3	Neuroblast differentiation-associated protein AHNAK	AHNAK		1	3	3	3	0	0	1	0	0	0	0	0	0	0	0	0	3	3	3	3	2	2	2	3	3	2	2	2	0	0	1	0	0	0	0	0	0	0	0	0	3	3
Q10567	Q10567	3	1	1	AP-1 complex subunit beta-1	AP1B1		1	3	1	1	0	0	0	0	0	0	0	0	0	0	0	0	3	3	3	1	3	3	1	2	2	3	3	1	0	0	0	0	0	0	0	0	0	0	0	0	1	1
Q12874	Q12874	3	3	3	Splicing factor 3A subunit 3	SF3A3		1	3	3	3	0	0	2	2	0	0	2	0	0	0	0	0	0	0	0	0	0	0	1	0	1	0	0	0	0	0	2	2	0	0	2	0	0	0	0	0	0	0
Q12907	Q12907	1	1	1	Vesicular integral-membrane protein VIP36	LMAN2		1	1	1	1	0	0	0	0	0	0	0	0	0	0	0	0	1	0	1	1	1	1	1	1	1	1	1	1	0	0	0	0	0	0	0	0	0	0	0	0	1	0
Q12931	Q12931	2	2	2	Heat shock protein 75 kDa, mitochondrial	TRAP1		1	2	2	2	0	0	0	0	0	0	0	0	0	0	0	0	1	0	1	1	0	1	1	2	1	1	1	1	0	0	0	0	0	0	0	0	0	0	0	0	1	0
Q12965	Q12965	1	1	1	Unconventional myosin-Ie	MYO1E		1	1	1	1	0	0	0	0	0	0	0	0	0	0	0	0	1	0	0	0	0	0	0	0	0	1	1	0	0	0	0	0	0	0	0	0	0	0	0	0	1	0
Q13033	Q13033	2	2	2	Striatin-3	STRN3		1	2	2	2	0	0	0	0	0	0	0	0	0	0	0	0	2	2	2	2	1	1	1	2	2	1	2	2	0	0	0	0	0	0	0	0	0	0	0	0	2	2
Q13045	Q13045	4	4	4	Protein flightless-1 homolog	FLII		1	4	4	4	0	0	0	0	0	0	0	0	0	0	0	0	3	3	3	3	4	3	2	2	3	2	2	3	0	0	0	0	0	0	0	0	0	0	0	0	3	3
Q13085;O00763	Q13085;O00763	2;1	2;1	2;1	Acetyl-CoA carboxylase 1;Biotin carboxylase;Acetyl-CoA carboxylase 2;Biotin carboxylase	ACACA;ACACB	;	2	2	2	2	0	0	0	0	0	0	0	0	0	0	0	0	0	1	2	1	1	0	1	1	1	1	1	1	0	0	0	0	0	0	0	0	0	0	0	0	0	1
Q13098	Q13098	2	2	2	COP9 signalosome complex subunit 1	GPS1		1	2	2	2	0	0	0	0	0	0	0	0	0	0	0	0	2	1	1	1	1	2	1	1	1	1	1	1	0	0	0	0	0	0	0	0	0	0	0	0	2	1
Q13126	Q13126	1	1	1	S-methyl-5-thioadenosine phosphorylase	MTAP		1	1	1	1	0	0	0	0	0	0	0	0	0	0	0	0	0	1	0	0	0	0	0	0	1	0	1	1	0	0	0	0	0	0	0	0	0	0	0	0	0	1
Q13131	Q13131	2	2	2	5-AMP-activated protein kinase catalytic subunit alpha-1	PRKAA1		1	2	2	2	0	0	0	0	0	0	0	0	0	0	0	0	2	1	2	2	1	0	0	2	1	2	1	2	0	0	0	0	0	0	0	0	0	0	0	0	2	1
Q13148	Q13148	3	3	3	TAR DNA-binding protein 43	TARDBP		1	3	3	3	0	0	0	0	0	0	0	0	0	0	0	0	3	3	2	3	2	3	3	3	3	2	3	3	0	0	0	0	0	0	0	0	0	0	0	0	3	3
Q13151	Q13151	1	1	1	Heterogeneous nuclear ribonucleoprotein A0	HNRNPA0		1	1	1	1	0	0	0	0	0	0	0	0	0	0	0	0	1	1	1	1	1	1	1	1	1	1	1	1	0	0	0	0	0	0	0	0	0	0	0	0	1	1
Q13155	Q13155	2	2	2	Aminoacyl tRNA synthase complex-interacting multifunctional protein 2	AIMP2		1	2	2	2	0	0	0	0	0	0	0	0	0	0	0	0	2	2	2	2	2	2	2	2	2	2	2	2	0	0	0	0	0	0	0	0	0	0	0	0	2	2
Q13162	Q13162	3	1	1	Peroxiredoxin-4	PRDX4		1	3	1	1	0	0	0	1	0	0	0	0	0	0	0	0	3	3	3	3	3	3	3	3	3	3	3	3	0	0	0	0	0	0	0	0	0	0	0	0	1	1
Q13200	Q13200	6	6	6	26S proteasome non-ATPase regulatory subunit 2	PSMD2		1	6	6	6	0	0	0	0	0	0	0	0	0	0	0	0	5	5	5	5	6	6	5	6	5	5	5	5	0	0	0	0	0	0	0	0	0	0	0	0	5	5
Q13263	Q13263	8	8	8	Transcription intermediary factor 1-beta	TRIM28		1	8	8	8	0	0	0	0	0	0	0	0	0	0	0	0	7	7	7	7	7	8	8	8	8	7	8	6	0	0	0	0	0	0	0	0	0	0	0	0	7	7
Q13283	Q13283	1	1	1	Ras GTPase-activating protein-binding protein 1	G3BP1		1	1	1	1	0	0	0	0	0	0	0	0	0	0	0	0	1	1	1	1	1	1	0	0	1	1	1	0	0	0	0	0	0	0	0	0	0	0	0	0	1	1
Q13347	Q13347	5	5	5	Eukaryotic translation initiation factor 3 subunit I	EIF3I		1	5	5	5	0	0	0	0	0	1	0	0	0	0	0	0	3	4	3	4	4	5	3	4	3	4	4	3	0	0	0	0	0	1	0	0	0	0	0	0	3	4
Q13362;Q14738	Q13362;Q14738	2;2	2;2	2;2	Serine/threonine-protein phosphatase 2A 56 kDa regulatory subunit gamma isoform;Serine/threonine-protein phosphatase 2A 56 kDa regulatory subunit delta isoform	PPP2R5C;PPP2R5D	;	2	2	2	2	0	0	0	0	0	0	0	0	0	0	0	0	2	1	1	2	2	2	1	2	2	1	2	2	0	0	0	0	0	0	0	0	0	0	0	0	2	1
Q13409	Q13409	1	1	1	Cytoplasmic dynein 1 intermediate chain 2	DYNC1I2		1	1	1	1	0	0	0	0	0	0	0	0	0	0	0	0	0	0	0	1	0	0	1	0	1	1	1	0	0	0	0	0	0	0	0	0	0	0	0	0	0	0
Q13451	Q13451	1	1	1	Peptidyl-prolyl cis-trans isomerase FKBP5;Peptidyl-prolyl cis-trans isomerase FKBP5, N-terminally processed	FKBP5		1	1	1	1	0	0	0	0	0	0	0	0	0	0	0	0	0	0	1	0	0	1	0	1	1	0	0	0	0	0	0	0	0	0	0	0	0	0	0	0	0	0
Q13509	Q13509	12	2	1	Tubulin beta-3 chain	TUBB3		1	12	2	1	1	0	5	4	0	0	6	9	0	0	1	0	11	9	9	10	11	10	9	9	10	11	9	9	0	0	0	0	0	0	0	0	0	0	0	0	2	1
Q13547	Q13547	5	5	2	Histone deacetylase 1	HDAC1		1	5	5	2	0	0	1	1	0	0	1	2	0	0	0	0	5	3	3	4	5	4	4	4	5	4	4	3	0	0	1	1	0	0	1	2	0	0	0	0	5	3
Q13576	Q13576	2	1	1	Ras GTPase-activating-like protein IQGAP2	IQGAP2		1	2	1	1	0	0	0	0	0	0	0	0	0	0	0	0	2	2	2	2	2	2	1	2	2	2	2	2	0	0	0	0	0	0	0	0	0	0	0	0	1	1
Q13616	Q13616	2	2	2	Cullin-1	CUL1		1	2	2	2	0	0	0	0	0	0	0	0	0	0	0	0	2	1	2	1	1	2	1	1	1	1	0	1	0	0	0	0	0	0	0	0	0	0	0	0	2	1
Q13618	Q13618	1	1	1	Cullin-3	CUL3		1	1	1	1	0	0	0	0	0	0	0	0	0	0	0	0	0	0	0	1	1	1	0	0	0	0	0	0	0	0	0	0	0	0	0	0	0	0	0	0	0	0
Q13620;Q13619	Q13620;Q13619	5;3	5;3	5;3	Cullin-4B;Cullin-4A	CUL4B;CUL4A	;	2	5	5	5	0	0	0	0	0	0	0	0	0	0	0	0	5	1	3	2	4	4	4	3	3	4	3	4	0	0	0	0	0	0	0	0	0	0	0	0	5	1
Q13813	Q13813	9	9	9	Spectrin alpha chain, non-erythrocytic 1	SPTAN1		1	9	9	9	2	2	2	1	1	1	2	1	2	1	0	0	5	2	6	3	5	8	5	9	6	2	6	3	2	2	2	1	1	1	2	1	2	1	0	0	5	2
Q9BVA1;Q13885	Q9BVA1;Q13885	16;16	2;2	1;1	Tubulin beta-2B chain;Tubulin beta-2A chain	TUBB2B;TUBB2A	;	2	16	2	1	2	1	7	8	0	1	9	12	0	0	4	0	13	13	12	13	13	13	12	13	14	15	13	12	0	0	0	1	0	0	1	1	0	0	1	0	2	2
Q14103;O14979	Q14103;O14979	2;1	2;1	2;1	Heterogeneous nuclear ribonucleoprotein D0;Heterogeneous nuclear ribonucleoprotein D-like	HNRNPD;HNRNPDL	;	2	2	2	2	0	0	0	0	0	0	0	0	0	0	0	0	1	0	1	1	2	1	1	1	1	1	2	1	0	0	0	0	0	0	0	0	0	0	0	0	1	0
Q14139	Q14139	1	1	1	Ubiquitin conjugation factor E4 A	UBE4A		1	1	1	1	0	0	0	0	0	0	0	0	0	0	0	0	0	0	1	1	0	0	0	1	0	0	0	0	0	0	0	0	0	0	0	0	0	0	0	0	0	0
Q14152	Q14152	14	14	14	Eukaryotic translation initiation factor 3 subunit A	EIF3A		1	14	14	14	0	1	0	0	1	1	0	0	1	0	1	0	12	13	13	12	12	11	12	12	11	12	9	11	0	1	0	0	1	1	0	0	1	0	1	0	12	13
Q14154	Q14154	1	1	1	Death ligand signal enhancer	KIAA0141		1	1	1	1	0	0	0	0	0	0	0	0	0	0	0	0	1	1	1	0	1	1	1	1	1	1	1	1	0	0	0	0	0	0	0	0	0	0	0	0	1	1
Q14166	Q14166	1	1	1	Tubulin--tyrosine ligase-like protein 12	TTLL12		1	1	1	1	0	0	0	0	0	0	0	0	0	0	0	0	1	0	1	0	1	1	1	0	1	0	0	0	0	0	0	0	0	0	0	0	0	0	0	0	1	0
Q14188	Q14188	1	1	1	Transcription factor Dp-2	TFDP2		1	1	1	1	0	0	0	0	0	0	0	0	0	0	0	0	1	1	1	1	1	1	1	1	1	1	1	1	0	0	0	0	0	0	0	0	0	0	0	0	1	1
Q14203	Q14203	1	1	1	Dynactin subunit 1	DCTN1		1	1	1	1	0	0	0	0	0	0	0	0	0	0	0	0	1	0	0	0	1	1	0	1	1	0	0	0	0	0	0	0	0	0	0	0	0	0	0	0	1	0
Q14204	Q14204	72	72	72	Cytoplasmic dynein 1 heavy chain 1	DYNC1H1		1	72	72	72	8	9	3	3	5	15	3	3	3	3	1	0	59	55	58	54	62	59	50	56	61	59	59	47	8	9	3	3	5	15	3	3	3	3	1	0	59	55
Q14257	Q14257	2	2	2	Reticulocalbin-2	RCN2		1	2	2	2	0	0	0	0	0	0	0	0	0	0	0	0	2	2	2	2	2	2	2	2	2	2	2	2	0	0	0	0	0	0	0	0	0	0	0	0	2	2
Q14289	Q14289	2	2	2	Protein-tyrosine kinase 2-beta	PTK2B		1	2	2	2	0	0	0	0	0	0	0	0	0	0	0	0	1	1	1	1	1	2	1	1	2	1	1	1	0	0	0	0	0	0	0	0	0	0	0	0	1	1
Q14315	Q14315	39	34	33	Filamin-C	FLNC		1	39	34	33	2	0	0	0	0	0	0	0	0	0	0	0	33	25	31	32	34	30	31	32	34	27	31	27	1	0	0	0	0	0	0	0	0	0	0	0	28	22
Q14444	Q14444	2	2	2	Caprin-1	CAPRIN1		1	2	2	2	0	0	0	0	0	0	0	0	0	0	0	0	1	1	0	1	2	1	1	1	1	0	1	1	0	0	0	0	0	0	0	0	0	0	0	0	1	1
Q14566	Q14566	4	4	4	DNA replication licensing factor MCM6	MCM6		1	4	4	4	0	0	0	0	0	0	0	0	0	0	0	0	3	2	3	3	4	3	1	3	3	3	3	3	0	0	0	0	0	0	0	0	0	0	0	0	3	2
Q14697	Q14697	1	1	1	Neutral alpha-glucosidase AB	GANAB		1	1	1	1	0	0	0	0	0	0	0	0	0	0	0	0	1	0	0	0	0	1	0	0	1	0	1	1	0	0	0	0	0	0	0	0	0	0	0	0	1	0
Q14764	Q14764	2	2	2	Major vault protein	MVP		1	2	2	2	0	1	0	0	1	0	0	0	0	0	1	0	2	1	2	1	2	2	2	2	2	1	2	1	0	1	0	0	1	0	0	0	0	0	1	0	2	1
Q14839;Q8TDI0;Q12873	Q14839;Q8TDI0;Q12873	2;1;1	2;1;1	2;1;1	Chromodomain-helicase-DNA-binding protein 4;Chromodomain-helicase-DNA-binding protein 5;Chromodomain-helicase-DNA-binding protein 3	CHD4;CHD5;CHD3	;;	3	2	2	2	0	0	0	0	0	0	0	0	0	0	0	0	2	1	2	1	1	1	1	2	1	1	2	1	0	0	0	0	0	0	0	0	0	0	0	0	2	1
Q14974	Q14974	12	12	12	Importin subunit beta-1	KPNB1		1	12	12	12	0	0	0	0	0	0	0	0	0	0	0	1	11	11	8	10	10	11	10	10	8	10	10	9	0	0	0	0	0	0	0	0	0	0	0	1	11	11
Q15008	Q15008	5	5	5	26S proteasome non-ATPase regulatory subunit 6	PSMD6		1	5	5	5	0	0	1	0	0	0	0	0	0	0	0	0	4	4	3	3	4	4	4	4	3	3	4	3	0	0	1	0	0	0	0	0	0	0	0	0	4	4
Q15018	Q15018	2	2	2	BRISC complex subunit Abro1	FAM175B		1	2	2	2	0	0	0	0	1	0	0	1	0	0	0	0	1	1	0	1	1	1	0	1	1	0	1	1	0	0	0	0	1	0	0	1	0	0	0	0	1	1
Q15019	Q15019	4	4	4	Septin-2	2018-09-02		1	4	4	4	0	0	0	0	0	0	0	0	0	0	0	0	4	4	2	4	3	4	2	3	3	2	2	3	0	0	0	0	0	0	0	0	0	0	0	0	4	4
Q15046	Q15046	3	3	3	Lysine--tRNA ligase	KARS		1	3	3	3	0	0	0	0	0	0	0	0	0	0	0	0	3	3	2	2	3	3	3	2	2	2	2	2	0	0	0	0	0	0	0	0	0	0	0	0	3	3
Q15084	Q15084	6	6	6	Protein disulfide-isomerase A6	PDIA6		1	6	6	6	0	0	0	0	0	0	0	0	0	0	0	0	6	6	6	6	6	6	5	5	6	6	6	4	0	0	0	0	0	0	0	0	0	0	0	0	6	6
Q15120;Q15118	Q15120;Q15118	1;1	1;1	1;1	[Pyruvate dehydrogenase (acetyl-transferring)] kinase isozyme 3, mitochondrial;[Pyruvate dehydrogenase (acetyl-transferring)] kinase isozyme 1, mitochondrial	PDK3;PDK1	;	2	1	1	1	0	0	0	0	0	0	1	0	0	0	0	0	0	0	0	0	1	1	0	0	0	0	0	0	0	0	0	0	0	0	1	0	0	0	0	0	0	0
Q15149	Q15149	49	49	45	Plectin	PLEC		1	49	49	45	10	10	2	1	2	11	1	0	10	1	1	0	41	29	36	34	41	41	41	42	45	38	40	32	10	10	2	1	2	11	1	0	10	1	1	0	41	29
Q15181	Q15181	2	2	2	Inorganic pyrophosphatase	PPA1		1	2	2	2	0	0	0	0	0	0	0	0	0	0	0	0	2	1	2	2	2	2	2	2	2	2	2	2	0	0	0	0	0	0	0	0	0	0	0	0	2	1
Q15208	Q15208	24	20	20	Serine/threonine-protein kinase 38	STK38		1	24	20	20	0	0	23	21	0	0	23	22	0	0	17	6	1	0	0	3	1	0	0	0	0	1	0	0	0	0	20	18	0	0	20	19	0	0	15	5	1	0
Q15233	Q15233	12	12	11	Non-POU domain-containing octamer-binding protein	NONO		1	12	12	11	0	0	12	10	0	0	11	11	0	0	2	0	6	2	3	4	5	4	2	4	5	4	4	4	0	0	12	10	0	0	11	11	0	0	2	0	6	2
Q15365;Q15366;P57721	Q15365	3;1;1	3;1;1	3;1;1	Poly(rC)-binding protein 1	PCBP1		3	3	3	3	0	0	0	0	0	0	0	0	0	0	0	0	3	1	2	1	3	2	1	3	2	1	2	2	0	0	0	0	0	0	0	0	0	0	0	0	3	1
Q15386	Q15386	2	2	2	Ubiquitin-protein ligase E3C	UBE3C		1	2	2	2	0	0	0	0	0	0	0	0	0	0	0	0	0	1	0	1	1	0	0	1	1	1	0	1	0	0	0	0	0	0	0	0	0	0	0	0	0	1
Q15393	Q15393	1	1	1	Splicing factor 3B subunit 3	SF3B3		1	1	1	1	0	0	0	0	0	0	0	0	0	0	0	0	1	1	1	1	1	1	1	1	1	1	1	1	0	0	0	0	0	0	0	0	0	0	0	0	1	1
Q15404	Q15404	1	1	1	Ras suppressor protein 1	RSU1		1	1	1	1	0	0	0	0	0	0	0	0	0	0	0	0	1	0	0	0	0	0	0	1	0	0	0	0	0	0	0	0	0	0	0	0	0	0	0	0	1	0
Q15435	Q15435	2	2	2	Protein phosphatase 1 regulatory subunit 7	PPP1R7		1	2	2	2	0	0	0	0	0	0	0	0	0	0	0	0	2	1	1	1	1	2	1	0	2	1	0	0	0	0	0	0	0	0	0	0	0	0	0	0	2	1
Q15746	Q15746	1	1	1	Myosin light chain kinase, smooth muscle;Myosin light chain kinase, smooth muscle, deglutamylated form	MYLK		1	1	1	1	0	0	0	0	0	0	0	0	0	0	0	0	1	1	1	1	1	1	1	1	1	1	1	1	0	0	0	0	0	0	0	0	0	0	0	0	1	1
Q16181;Q6ZU15	Q16181	6;1	6;1	6;1	Septin-7	2018-09-07		2	6	6	6	0	0	0	0	1	0	0	0	0	0	0	0	4	4	5	4	6	6	5	5	3	5	5	4	0	0	0	0	1	0	0	0	0	0	0	0	4	4
Q16222;Q3KQV9	Q16222	3;1	3;1	3;1	UDP-N-acetylhexosamine pyrophosphorylase;UDP-N-acetylgalactosamine pyrophosphorylase;UDP-N-acetylglucosamine pyrophosphorylase	UAP1		2	3	3	3	0	0	0	0	0	0	0	0	0	0	0	0	3	3	3	3	3	3	3	3	2	2	3	3	0	0	0	0	0	0	0	0	0	0	0	0	3	3
Q16401	Q16401	1	1	1	26S proteasome non-ATPase regulatory subunit 5	PSMD5		1	1	1	1	0	0	0	0	0	0	0	0	0	0	0	0	1	0	0	0	1	1	1	0	0	1	0	1	0	0	0	0	0	0	0	0	0	0	0	0	1	0
Q16531	Q16531	2	2	2	DNA damage-binding protein 1	DDB1		1	2	2	2	0	0	0	0	0	0	0	0	0	0	0	0	2	0	1	2	2	1	0	2	2	1	1	1	0	0	0	0	0	0	0	0	0	0	0	0	2	0
Q16650	Q16650	1	1	1	T-box brain protein 1	TBR1		1	1	1	1	0	0	0	0	0	0	0	0	0	0	0	0	0	1	0	1	1	0	0	0	1	1	0	0	0	0	0	0	0	0	0	0	0	0	0	0	0	1
Q16658	Q16658	5	5	5	Fascin	FSCN1		1	5	5	5	0	0	1	1	0	0	1	0	0	0	0	0	5	3	4	3	2	4	4	4	4	4	5	2	0	0	1	1	0	0	1	0	0	0	0	0	5	3
Q16799	Q16799	1	1	1	Reticulon-1	RTN1		1	1	1	1	0	0	0	0	0	0	0	0	0	0	0	0	1	0	0	0	1	1	1	1	1	0	0	0	0	0	0	0	0	0	0	0	0	0	0	0	1	0
Q16875;O60825;Q16877;P16118	Q16875	17;3;1;1	17;3;1;1	17;3;1;1	6-phosphofructo-2-kinase/fructose-2,6-bisphosphatase 3;6-phosphofructo-2-kinase;Fructose-2,6-bisphosphatase	PFKFB3		4	17	17	17	1	0	15	17	0	0	16	15	0	0	7	1	0	0	0	0	1	0	0	0	1	0	0	0	1	0	15	17	0	0	16	15	0	0	7	1	0	0
Q3LXA3	Q3LXA3	1	1	1	Bifunctional ATP-dependent dihydroxyacetone kinase/FAD-AMP lyase (cyclizing);ATP-dependent dihydroxyacetone kinase;FAD-AMP lyase (cyclizing)	DAK		1	1	1	1	0	0	0	0	0	0	0	0	0	0	0	0	1	1	1	1	1	1	1	1	1	1	1	1	0	0	0	0	0	0	0	0	0	0	0	0	1	1
Q3MIS6	Q3MIS6	1	1	1	Zinc finger protein 528	ZNF528		1	1	1	1	0	0	0	0	0	0	0	0	0	0	0	0	1	0	0	0	1	1	1	1	1	0	0	0	0	0	0	0	0	0	0	0	0	0	0	0	1	0
Q3SYG4	Q3SYG4	1	1	1	Protein PTHB1	BBS9		1	1	1	1	0	0	0	0	0	0	0	0	0	0	0	0	1	1	1	1	1	1	1	1	1	1	1	1	0	0	0	0	0	0	0	0	0	0	0	0	1	1
Q3ZCQ8	Q3ZCQ8	1	1	1	Mitochondrial import inner membrane translocase subunit TIM50	TIMM50		1	1	1	1	0	0	0	0	0	0	0	0	0	0	0	0	1	1	0	1	0	1	0	1	1	1	1	0	0	0	0	0	0	0	0	0	0	0	0	0	1	1
Q562R1	Q562R1	3	1	1	Beta-actin-like protein 2	ACTBL2		1	3	1	1	0	1	0	1	0	0	2	0	0	0	0	0	2	2	2	2	2	3	3	2	3	2	2	2	0	1	0	0	0	0	1	0	0	0	0	0	0	0
Q58FF8	Q58FF8	10	1	1	Putative heat shock protein HSP 90-beta 2	HSP90AB2P		1	10	1	1	2	0	0	1	0	1	0	0	1	1	0	0	9	8	9	9	10	10	9	9	10	10	10	9	0	0	0	0	0	0	0	0	0	0	0	0	1	1
Q5T4S7	Q5T4S7	5	5	5	E3 ubiquitin-protein ligase UBR4	UBR4		1	5	5	5	0	0	0	0	0	0	0	0	0	0	0	0	4	1	3	2	2	2	0	4	2	2	3	2	0	0	0	0	0	0	0	0	0	0	0	0	4	1
Q5VIR6	Q5VIR6	2	2	2	Vacuolar protein sorting-associated protein 53 homolog	VPS53		1	2	2	2	0	0	0	0	0	0	0	0	0	0	0	0	1	0	1	1	1	1	0	0	0	1	0	0	0	0	0	0	0	0	0	0	0	0	0	0	1	0
Q5VYK3	Q5VYK3	2	2	2	Proteasome-associated protein ECM29 homolog	ECM29		1	2	2	2	0	0	0	0	0	0	0	0	0	0	0	0	1	1	2	2	1	0	1	2	1	2	1	2	0	0	0	0	0	0	0	0	0	0	0	0	1	1
Q63HN8	Q63HN8	1	1	1	E3 ubiquitin-protein ligase RNF213	RNF213		1	1	1	1	0	0	0	0	0	0	0	0	0	0	0	0	1	1	1	1	1	1	1	1	1	1	1	1	0	0	0	0	0	0	0	0	0	0	0	0	1	1
Q63HR2;Q68CZ2;Q9HBL0	Q63HR2;Q68CZ2;Q9HBL0	1;1;1	1;1;1	1;1;1	Tensin-2;Tensin-3;Tensin-1	TNS2;TNS3;TNS1	;;	3	1	1	1	0	0	0	0	0	0	0	0	0	0	0	0	1	0	0	1	1	1	0	1	1	1	1	0	0	0	0	0	0	0	0	0	0	0	0	0	1	0
Q68EM7	Q68EM7	2	2	2	Rho GTPase-activating protein 17	ARHGAP17		1	2	2	2	0	0	0	0	0	0	0	0	0	0	0	0	1	1	1	2	1	1	1	2	1	2	1	1	0	0	0	0	0	0	0	0	0	0	0	0	1	1
Q6DD88	Q6DD88	3	3	3	Atlastin-3	ATL3		1	3	3	3	0	1	0	0	0	0	0	0	0	0	0	0	3	2	3	3	3	3	2	3	3	3	3	3	0	1	0	0	0	0	0	0	0	0	0	0	3	2
Q6N069;Q9BXJ9	Q6N069;Q9BXJ9	1;1	1;1	1;1	N-alpha-acetyltransferase 16, NatA auxiliary subunit;N-alpha-acetyltransferase 15, NatA auxiliary subunit	NAA16;NAA15	;	2	1	1	1	0	0	0	0	0	0	0	0	0	0	0	0	0	0	0	0	1	1	0	1	0	1	0	0	0	0	0	0	0	0	0	0	0	0	0	0	0	0
Q6NZI2	Q6NZI2	2	2	2	Polymerase I and transcript release factor	PTRF		1	2	2	2	0	0	0	0	0	0	0	0	0	0	0	0	2	2	2	2	2	2	2	2	2	2	2	2	0	0	0	0	0	0	0	0	0	0	0	0	2	2
Q6P2Q9	Q6P2Q9	2	2	2	Pre-mRNA-processing-splicing factor 8	PRPF8		1	2	2	2	0	0	0	0	0	0	0	0	0	0	0	0	2	2	1	1	1	1	0	2	1	1	1	0	0	0	0	0	0	0	0	0	0	0	0	0	2	2
Q6PGQ7	Q6PGQ7	1	1	1	Protein aurora borealis	BORA		1	1	1	1	0	0	0	0	0	0	0	0	0	0	0	0	1	1	1	1	1	1	1	1	1	1	1	1	0	0	0	0	0	0	0	0	0	0	0	0	1	1
Q6UB35	Q6UB35	4	4	4	Monofunctional C1-tetrahydrofolate synthase, mitochondrial	MTHFD1L		1	4	4	4	0	0	0	0	0	0	0	0	0	0	0	0	2	2	3	2	2	2	1	3	3	4	2	1	0	0	0	0	0	0	0	0	0	0	0	0	2	2
Q71U36;Q13748;Q6PEY2	Q71U36;Q13748;Q6PEY2	21;18;13	2;2;2	1;1;1	Tubulin alpha-1A chain;Tubulin alpha-3C/D chain;Tubulin alpha-3E chain	TUBA1A;TUBA3C;TUBA3E	;;	3	21	2	1	1	2	15	15	0	4	17	20	1	1	6	2	17	20	19	19	17	17	15	16	17	21	19	21	0	0	1	1	0	0	1	1	0	0	1	0	1	1
Q71UM5;P42677	Q71UM5;P42677	2;1	2;1	2;1	40S ribosomal protein S27-like;40S ribosomal protein S27	RPS27L;RPS27	;	2	2	2	2	0	0	0	0	0	0	0	0	0	0	0	0	2	2	2	2	2	2	2	2	2	2	2	2	0	0	0	0	0	0	0	0	0	0	0	0	2	2
Q7KZF4	Q7KZF4	3	3	3	Staphylococcal nuclease domain-containing protein 1	SND1		1	3	3	3	0	0	0	0	0	0	0	0	0	0	0	0	3	2	3	3	3	3	2	3	2	2	3	2	0	0	0	0	0	0	0	0	0	0	0	0	3	2
Q7L014	Q7L014	3	3	3	Probable ATP-dependent RNA helicase DDX46	DDX46		1	3	3	3	0	0	0	0	0	0	0	0	0	0	0	0	3	1	1	1	1	1	0	0	0	2	2	1	0	0	0	0	0	0	0	0	0	0	0	0	3	1
Q7L1Q6	Q7L1Q6	6	6	5	Basic leucine zipper and W2 domain-containing protein 1	BZW1		1	6	6	5	0	0	0	0	0	0	0	0	0	0	0	0	5	5	4	5	6	5	6	5	5	4	5	3	0	0	0	0	0	0	0	0	0	0	0	0	5	5
Q7L2H7	Q7L2H7	2	2	2	Eukaryotic translation initiation factor 3 subunit M	EIF3M		1	2	2	2	0	0	0	0	0	0	0	0	0	0	0	0	2	1	1	1	2	2	1	1	1	0	1	1	0	0	0	0	0	0	0	0	0	0	0	0	2	1
Q7L576;Q96F07	Q7L576;Q96F07	2;1	2;1	2;1	Cytoplasmic FMR1-interacting protein 1;Cytoplasmic FMR1-interacting protein 2	CYFIP1;CYFIP2	;	2	2	2	2	0	0	0	0	0	0	0	0	0	0	0	0	0	0	1	1	2	1	0	2	2	0	0	1	0	0	0	0	0	0	0	0	0	0	0	0	0	0
Q7Z6Z7	Q7Z6Z7	3	3	3	E3 ubiquitin-protein ligase HUWE1	HUWE1		1	3	3	3	0	0	0	0	0	0	0	0	0	0	0	0	3	2	2	2	2	3	1	3	2	2	2	1	0	0	0	0	0	0	0	0	0	0	0	0	3	2
Q86UE4	Q86UE4	1	1	1	Protein LYRIC	MTDH		1	1	1	1	0	0	0	0	0	0	0	0	0	0	0	0	1	1	1	1	1	1	1	1	1	0	1	1	0	0	0	0	0	0	0	0	0	0	0	0	1	1
Q86VP6;O75155	Q86VP6	18;2	18;2	18;2	Cullin-associated NEDD8-dissociated protein 1	CAND1		2	18	18	18	0	0	0	0	0	0	0	1	0	0	0	0	13	9	13	10	15	12	12	12	14	11	11	9	0	0	0	0	0	0	0	1	0	0	0	0	13	9
Q86W92	Q86W92	2	2	2	Liprin-beta-1	PPFIBP1		1	2	2	2	0	0	0	0	0	0	0	0	0	0	0	0	1	2	1	2	0	0	0	1	1	2	2	2	0	0	0	0	0	0	0	0	0	0	0	0	1	2
Q86WR7	Q86WR7	1	1	1	Proline and serine-rich protein 2	PROSER2		1	1	1	1	0	0	1	1	0	0	0	0	0	0	0	0	0	1	1	0	0	1	0	0	0	0	1	1	0	0	1	1	0	0	0	0	0	0	0	0	0	1
Q8IVD9	Q8IVD9	1	1	1	NudC domain-containing protein 3	NUDCD3		1	1	1	1	0	0	0	0	0	0	0	0	0	0	0	0	1	1	1	0	0	1	0	1	1	0	1	1	0	0	0	0	0	0	0	0	0	0	0	0	1	1
Q8IWL8	Q8IWL8	1	1	1	Saitohin	STH		1	1	1	1	0	0	0	0	0	0	0	0	0	0	0	0	1	0	0	1	1	1	0	1	1	0	0	1	0	0	0	0	0	0	0	0	0	0	0	0	1	0
Q8IX12	Q8IX12	1	1	1	Cell division cycle and apoptosis regulator protein 1	CCAR1		1	1	1	1	0	0	0	0	0	0	0	0	0	0	0	0	1	1	1	1	1	1	1	1	1	1	1	1	0	0	0	0	0	0	0	0	0	0	0	0	1	1
Q8IXL6	Q8IXL6	1	1	1	Extracellular serine/threonine protein kinase FAM20C	FAM20C		1	1	1	1	0	0	0	0	0	0	0	0	0	0	0	0	1	1	1	1	1	1	1	1	1	1	1	1	0	0	0	0	0	0	0	0	0	0	0	0	1	1
Q8IZT6	Q8IZT6	1	1	1	Abnormal spindle-like microcephaly-associated protein	ASPM		1	1	1	1	0	0	0	0	0	0	0	0	0	0	0	0	0	0	1	0	0	0	1	0	0	0	0	0	0	0	0	0	0	0	0	0	0	0	0	0	0	0
Q8N163	Q8N163	2	2	2	Cell cycle and apoptosis regulator protein 2	CCAR2		1	2	2	2	0	0	0	0	0	0	0	0	0	0	0	0	2	1	1	0	2	0	0	1	1	1	1	1	0	0	0	0	0	0	0	0	0	0	0	0	2	1
Q8N3D4	Q8N3D4	1	1	1	EH domain-binding protein 1-like protein 1	EHBP1L1		1	1	1	1	0	0	0	0	0	0	0	0	0	0	0	0	1	1	1	1	1	0	1	1	1	1	1	1	0	0	0	0	0	0	0	0	0	0	0	0	1	1
Q8N3I7	Q8N3I7	2	2	2	Bardet-Biedl syndrome 5 protein	BBS5		1	2	2	2	1	0	0	0	0	0	0	0	0	0	0	0	1	1	1	1	1	1	1	1	1	1	1	1	1	0	0	0	0	0	0	0	0	0	0	0	1	1
Q8N9I5	Q8N9I5	1	1	1	Fatty acid desaturase 6	FADS6		1	1	1	1	0	0	0	1	0	0	0	0	0	0	0	0	1	1	1	1	1	1	1	1	1	1	1	1	0	0	0	1	0	0	0	0	0	0	0	0	1	1
Q8NBJ5	Q8NBJ5	1	1	1	Procollagen galactosyltransferase 1	COLGALT1		1	1	1	1	0	0	0	0	0	0	0	0	0	0	0	0	1	0	0	1	0	1	0	0	0	1	1	0	0	0	0	0	0	0	0	0	0	0	0	0	1	0
Q8NBS9	Q8NBS9	2	2	2	Thioredoxin domain-containing protein 5	TXNDC5		1	2	2	2	0	0	0	0	0	0	0	0	0	0	0	0	2	1	2	0	2	1	1	1	0	2	0	1	0	0	0	0	0	0	0	0	0	0	0	0	2	1
Q8NBX0	Q8NBX0	2	2	2	Saccharopine dehydrogenase-like oxidoreductase	SCCPDH		1	2	2	2	0	0	0	0	0	0	0	0	0	0	0	0	2	1	1	2	2	1	2	1	2	1	1	1	0	0	0	0	0	0	0	0	0	0	0	0	2	1
Q8NC74	Q8NC74	2	2	2	RBBP8 N-terminal-like protein	RBBP8NL		1	2	2	2	0	1	1	1	0	1	0	0	0	1	0	0	1	1	1	1	1	0	1	1	1	0	1	1	0	1	1	1	0	1	0	0	0	1	0	0	1	1
Q8NE71	Q8NE71	2	2	2	ATP-binding cassette sub-family F member 1	ABCF1		1	2	2	2	0	0	0	0	0	0	0	0	0	0	0	0	2	1	2	2	2	2	0	1	1	1	1	2	0	0	0	0	0	0	0	0	0	0	0	0	2	1
Q8NF91	Q8NF91	1	1	1	Nesprin-1	SYNE1		1	1	1	1	0	0	0	0	0	0	0	0	0	0	0	0	1	1	1	1	0	1	0	0	1	1	1	1	0	0	0	0	0	0	0	0	0	0	0	0	1	1
Q8NFF5	Q8NFF5	1	1	1	FAD synthase;Molybdenum cofactor biosynthesis protein-like region;FAD synthase region	FLAD1		1	1	1	1	0	0	0	0	0	0	0	0	0	0	0	0	1	1	1	1	0	0	1	1	1	1	1	1	0	0	0	0	0	0	0	0	0	0	0	0	1	1
Q8TC07	Q8TC07	2	2	2	TBC1 domain family member 15	TBC1D15		1	2	2	2	0	0	0	0	0	0	0	0	0	0	0	0	1	1	1	1	2	1	1	1	1	1	1	1	0	0	0	0	0	0	0	0	0	0	0	0	1	1
Q8TF05	Q8TF05	2	2	2	Serine/threonine-protein phosphatase 4 regulatory subunit 1	PPP4R1		1	2	2	2	0	0	0	0	0	0	0	0	0	0	0	0	0	0	1	0	0	2	1	1	0	0	0	0	0	0	0	0	0	0	0	0	0	0	0	0	0	0
Q8WTW3	Q8WTW3	1	1	1	Conserved oligomeric Golgi complex subunit 1	COG1		1	1	1	1	0	0	0	0	0	0	0	0	0	0	0	0	0	1	1	1	1	1	1	1	1	1	1	0	0	0	0	0	0	0	0	0	0	0	0	0	0	1
Q8WUI4;Q9UKV0;P56524;Q9UQL6	Q8WUI4	30;1;1;1	30;1;1;1	30;1;1;1	Histone deacetylase 7	HDAC7		4	30	30	30	22	23	27	29	22	21	28	29	17	1	13	3	2	1	1	1	0	0	0	1	0	0	1	0	22	23	27	29	22	21	28	29	17	1	13	3	2	1
Q8WUM4	Q8WUM4	2	2	2	Programmed cell death 6-interacting protein	PDCD6IP		1	2	2	2	0	0	0	0	0	0	0	0	0	0	0	0	1	0	2	1	1	1	0	0	0	0	0	0	0	0	0	0	0	0	0	0	0	0	0	0	1	0
Q8WVX9	Q8WVX9	10	10	10	Fatty acyl-CoA reductase 1	FAR1		1	10	10	10	0	0	0	0	0	0	0	0	0	0	0	0	10	9	8	10	10	10	7	10	10	10	10	7	0	0	0	0	0	0	0	0	0	0	0	0	10	9
Q8WWF5	Q8WWF5	1	1	1	Zinc/RING finger protein 4	ZNRF4		1	1	1	1	0	0	0	0	0	0	0	0	0	0	0	0	0	1	1	1	1	1	1	1	1	1	1	0	0	0	0	0	0	0	0	0	0	0	0	0	0	1
Q8WWY3	Q8WWY3	6	6	6	U4/U6 small nuclear ribonucleoprotein Prp31	PRPF31		1	6	6	6	0	0	6	6	0	0	5	5	0	0	1	0	1	0	0	1	0	0	0	0	0	0	0	0	0	0	6	6	0	0	5	5	0	0	1	0	1	0
Q92499	Q92499	4	4	4	ATP-dependent RNA helicase DDX1	DDX1		1	4	4	4	0	0	0	0	0	0	0	0	0	0	0	0	3	2	3	3	4	3	3	2	2	2	2	3	0	0	0	0	0	0	0	0	0	0	0	0	3	2
Q92526	Q92526	5	1	1	T-complex protein 1 subunit zeta-2	CCT6B		1	5	1	1	0	0	1	1	0	0	2	1	0	0	0	0	5	4	5	5	5	5	4	5	5	3	4	5	0	0	0	0	0	0	0	0	0	0	0	0	1	0
Q92598	Q92598	3	3	3	Heat shock protein 105 kDa	HSPH1		1	3	3	3	0	0	0	0	0	0	0	0	0	0	0	0	2	2	1	2	3	1	3	3	2	0	2	3	0	0	0	0	0	0	0	0	0	0	0	0	2	2
Q92616	Q92616	4	4	4	Translational activator GCN1	GCN1L1		1	4	4	4	0	0	0	0	0	0	0	0	0	0	0	0	3	2	3	3	3	4	2	4	3	2	4	3	0	0	0	0	0	0	0	0	0	0	0	0	3	2
Q92736	Q92736	1	1	1	Ryanodine receptor 2	RYR2		1	1	1	1	0	1	1	1	1	1	1	1	1	0	0	0	0	0	0	1	0	0	0	0	0	0	0	0	0	1	1	1	1	1	1	1	1	0	0	0	0	0
Q92882	Q92882	2	2	2	Osteoclast-stimulating factor 1	OSTF1		1	2	2	2	0	0	0	0	0	0	0	0	0	0	0	0	2	1	1	1	2	2	1	1	1	1	1	1	0	0	0	0	0	0	0	0	0	0	0	0	2	1
Q92888	Q92888	4	4	4	Rho guanine nucleotide exchange factor 1	ARHGEF1		1	4	4	4	0	0	0	0	0	0	0	0	0	0	0	0	2	2	2	3	2	2	3	3	2	3	2	2	0	0	0	0	0	0	0	0	0	0	0	0	2	2
Q92900	Q92900	2	2	2	Regulator of nonsense transcripts 1	UPF1		1	2	2	2	0	0	0	0	0	0	0	0	0	0	0	0	2	1	1	2	1	1	0	2	2	2	1	1	0	0	0	0	0	0	0	0	0	0	0	0	2	1
Q92973;O14787	Q92973	4;1	4;1	4;1	Transportin-1	TNPO1		2	4	4	4	0	0	0	0	0	0	0	0	0	0	0	0	4	4	4	4	4	4	4	4	4	4	4	4	0	0	0	0	0	0	0	0	0	0	0	0	4	4
Q93008;O00507	Q93008;O00507	6;4	6;4	6;4	Probable ubiquitin carboxyl-terminal hydrolase FAF-X;Probable ubiquitin carboxyl-terminal hydrolase FAF-Y	USP9X;USP9Y	;	2	6	6	6	1	0	0	0	0	0	0	0	0	0	0	0	4	2	3	3	2	2	0	4	4	3	4	3	1	0	0	0	0	0	0	0	0	0	0	0	4	2
Q93086	Q93086	1	1	1	P2X purinoceptor 5	P2RX5		1	1	1	1	0	0	0	0	0	0	0	0	0	0	0	0	0	0	0	1	0	0	0	0	0	0	0	0	0	0	0	0	0	0	0	0	0	0	0	0	0	0
Q96I24;Q96AE4	Q96I24;Q96AE4	1;1	1;1	1;1	Far upstream element-binding protein 3;Far upstream element-binding protein 1	FUBP3;FUBP1	;	2	1	1	1	0	0	0	0	0	0	0	0	0	0	0	0	1	1	1	0	0	1	1	1	0	1	0	0	0	0	0	0	0	0	0	0	0	0	0	0	1	1
Q96AG4	Q96AG4	2	2	2	Leucine-rich repeat-containing protein 59	LRRC59		1	2	2	2	0	0	0	0	0	0	0	0	0	0	0	0	1	2	2	2	2	2	1	1	2	2	2	2	0	0	0	0	0	0	0	0	0	0	0	0	1	2
Q96BD6	Q96BD6	1	1	1	SPRY domain-containing SOCS box protein 1	SPSB1		1	1	1	1	0	0	0	0	0	0	0	0	0	0	0	0	0	0	0	1	0	1	0	0	0	0	0	0	0	0	0	0	0	0	0	0	0	0	0	0	0	0
Q96BM9	Q96BM9	2	2	1	ADP-ribosylation factor-like protein 8A	ARL8A		1	2	2	1	0	0	0	0	0	0	0	0	0	0	0	0	2	1	1	1	1	2	1	1	2	1	2	1	0	0	0	0	0	0	0	0	0	0	0	0	2	1
Q96FW1	Q96FW1	7	7	7	Ubiquitin thioesterase OTUB1	OTUB1		1	7	7	7	0	0	0	0	0	0	0	0	0	0	0	0	7	5	7	6	6	7	6	7	6	6	7	5	0	0	0	0	0	0	0	0	0	0	0	0	7	5
Q96HC4	Q96HC4	2	2	2	PDZ and LIM domain protein 5	PDLIM5		1	2	2	2	0	0	0	0	1	0	0	0	0	0	0	0	2	1	1	1	1	2	1	2	1	1	2	1	0	0	0	0	1	0	0	0	0	0	0	0	2	1
Q96I99	Q96I99	2	2	2	Succinyl-CoA ligase [GDP-forming] subunit beta, mitochondrial	SUCLG2		1	2	2	2	0	0	0	0	0	0	0	0	0	0	0	0	2	1	1	1	2	2	1	2	2	2	1	1	0	0	0	0	0	0	0	0	0	0	0	0	2	1
Q96KG9	Q96KG9	2	2	2	N-terminal kinase-like protein	SCYL1		1	2	2	2	0	0	0	0	0	0	0	0	0	0	0	0	2	1	2	0	1	1	0	1	1	1	2	0	0	0	0	0	0	0	0	0	0	0	0	0	2	1
Q96L96	Q96L96	1	1	1	Alpha-protein kinase 3	ALPK3		1	1	1	1	0	0	0	0	0	0	0	0	0	0	0	0	0	0	0	0	1	0	0	1	1	0	0	0	0	0	0	0	0	0	0	0	0	0	0	0	0	0
Q96P63	Q96P63	2	2	2	Serpin B12	SERPINB12		1	2	2	2	2	2	1	2	0	1	2	2	1	2	0	0	0	0	0	0	0	1	0	0	0	0	0	0	2	2	1	2	0	1	2	2	1	2	0	0	0	0
Q96P70	Q96P70	9	9	9	Importin-9	IPO9		1	9	9	9	0	0	0	0	0	0	0	0	0	0	0	0	5	6	3	6	8	5	4	6	6	4	5	4	0	0	0	0	0	0	0	0	0	0	0	0	5	6
Q96PU5	Q96PU5	6	2	2	E3 ubiquitin-protein ligase NEDD4-like	NEDD4L		1	6	2	2	0	0	0	0	0	0	1	0	0	0	0	0	6	3	3	4	5	5	3	3	3	3	4	3	0	0	0	0	0	0	0	0	0	0	0	0	2	1
Q96QK1	Q96QK1	9	9	9	Vacuolar protein sorting-associated protein 35	VPS35		1	9	9	9	0	0	0	0	0	0	0	0	0	0	0	0	5	6	7	5	5	6	5	6	7	8	8	6	0	0	0	0	0	0	0	0	0	0	0	0	5	6
Q96SB8	Q96SB8	1	1	1	Structural maintenance of chromosomes protein 6	SMC6		1	1	1	1	0	0	0	1	0	0	0	0	0	0	0	0	1	1	1	1	1	1	1	1	1	1	1	1	0	0	0	1	0	0	0	0	0	0	0	0	1	1
Q96T76	Q96T76	2	2	2	MMS19 nucleotide excision repair protein homolog	MMS19		1	2	2	2	0	0	0	0	0	0	0	0	0	0	0	0	0	0	1	0	1	0	0	1	0	2	1	1	0	0	0	0	0	0	0	0	0	0	0	0	0	0
Q96TA1	Q96TA1	6	6	6	Niban-like protein 1	FAM129B		1	6	6	6	0	0	0	0	1	0	0	0	0	0	0	0	6	4	4	4	5	6	4	5	5	4	5	4	0	0	0	0	1	0	0	0	0	0	0	0	6	4
Q99460	Q99460	2	2	2	26S proteasome non-ATPase regulatory subunit 1	PSMD1		1	2	2	2	0	0	0	0	0	0	0	0	0	0	0	0	2	2	2	2	1	1	2	2	2	2	2	2	0	0	0	0	0	0	0	0	0	0	0	0	2	2
Q99536	Q99536	2	2	2	Synaptic vesicle membrane protein VAT-1 homolog	VAT1		1	2	2	2	0	0	0	0	0	0	0	0	0	0	0	0	1	1	2	1	2	1	2	2	1	2	1	2	0	0	0	0	0	0	0	0	0	0	0	0	1	1
Q99615	Q99615	13	13	13	DnaJ homolog subfamily C member 7	DNAJC7		1	13	13	13	0	0	13	13	0	0	12	8	0	0	2	0	2	2	1	2	1	3	2	1	2	2	2	1	0	0	13	13	0	0	12	8	0	0	2	0	2	2
Q99623	Q99623	1	1	1	Prohibitin-2	PHB2		1	1	1	1	0	0	0	0	0	0	0	0	0	0	0	0	1	0	0	0	1	1	1	1	1	0	1	0	0	0	0	0	0	0	0	0	0	0	0	0	1	0
Q99714	Q99714	1	1	1	3-hydroxyacyl-CoA dehydrogenase type-2	HSD17B10		1	1	1	1	0	0	0	0	0	0	0	0	0	0	0	0	1	1	0	1	1	1	1	1	1	1	1	0	0	0	0	0	0	0	0	0	0	0	0	0	1	1
Q99733	Q99733	5	5	4	Nucleosome assembly protein 1-like 4	NAP1L4		1	5	5	4	0	0	4	4	0	0	4	4	0	0	1	0	2	2	1	2	2	2	1	2	1	2	2	2	0	0	4	4	0	0	4	4	0	0	1	0	2	2
Q99798	Q99798	1	1	1	Aconitate hydratase, mitochondrial	ACO2		1	1	1	1	0	0	0	0	0	0	0	0	0	0	0	0	1	0	1	0	1	0	1	0	1	0	0	0	0	0	0	0	0	0	0	0	0	0	0	0	1	0
Q99829	Q99829	4	4	4	Copine-1	CPNE1		1	4	4	4	0	0	0	0	0	0	0	0	1	1	1	0	4	2	3	3	4	4	3	4	3	3	3	3	0	0	0	0	0	0	0	0	1	1	1	0	4	2
Q99832	Q99832	18	18	18	T-complex protein 1 subunit eta	CCT7		1	18	18	18	0	0	8	9	0	0	9	14	0	0	2	0	7	7	7	8	9	11	8	10	11	6	7	9	0	0	8	9	0	0	9	14	0	0	2	0	7	7
Q99873	Q99873	1	1	1	Protein arginine N-methyltransferase 1	PRMT1		1	1	1	1	0	0	0	0	0	0	0	0	0	0	0	0	1	1	1	1	1	1	1	1	1	1	1	1	0	0	0	0	0	0	0	0	0	0	0	0	1	1
Q99996	Q99996	1	1	1	A-kinase anchor protein 9	AKAP9		1	1	1	1	0	0	0	0	0	0	0	0	0	0	0	0	1	1	1	1	1	1	1	1	1	1	1	1	0	0	0	0	0	0	0	0	0	0	0	0	1	1
Q9BPW9	Q9BPW9	1	1	1	Dehydrogenase/reductase SDR family member 9	DHRS9		1	1	1	1	0	0	0	0	0	0	0	0	0	0	0	0	1	0	1	1	1	1	0	1	1	0	1	1	0	0	0	0	0	0	0	0	0	0	0	0	1	0
Q9BPX5	Q9BPX5	1	1	1	Actin-related protein 2/3 complex subunit 5-like protein	ARPC5L		1	1	1	1	0	0	0	0	0	0	0	0	0	0	0	0	1	1	1	1	1	1	1	1	1	1	1	0	0	0	0	0	0	0	0	0	0	0	0	0	1	1
Q9BQE3	Q9BQE3	20	1	1	Tubulin alpha-1C chain	TUBA1C		1	20	1	1	1	2	14	14	0	4	17	18	1	1	5	3	18	19	18	18	17	18	15	18	17	20	19	20	0	0	0	0	0	0	1	0	0	0	0	0	1	1
Q9BQG0	Q9BQG0	1	1	1	Myb-binding protein 1A	MYBBP1A		1	1	1	1	0	0	0	0	0	0	0	0	0	0	0	0	1	1	1	1	1	1	0	1	1	1	0	1	0	0	0	0	0	0	0	0	0	0	0	0	1	1
Q9BSJ8	Q9BSJ8	1	1	1	Extended synaptotagmin-1	ESYT1		1	1	1	1	0	0	0	0	0	0	0	0	0	0	0	0	1	0	0	1	0	1	0	0	1	1	1	1	0	0	0	0	0	0	0	0	0	0	0	0	1	0
Q9BUF5	Q9BUF5	11	3	3	Tubulin beta-6 chain	TUBB6		1	11	3	3	1	0	2	3	0	0	4	6	0	0	2	0	10	7	7	9	9	8	5	8	8	8	7	7	0	0	0	0	0	0	0	0	0	0	0	0	3	1
Q9BWV1	Q9BWV1	1	1	1	Brother of CDO	BOC		1	1	1	1	0	0	0	0	0	0	0	1	0	0	0	0	0	0	0	0	0	0	0	0	0	0	0	0	0	0	0	0	0	0	0	1	0	0	0	0	0	0
Q9BYN0	Q9BYN0	1	1	1	Sulfiredoxin-1	SRXN1		1	1	1	1	0	0	0	0	0	0	0	0	0	0	0	0	1	1	0	1	1	0	1	1	0	1	0	1	0	0	0	0	0	0	0	0	0	0	0	0	1	1
Q9BYP7	Q9BYP7	1	1	1	Serine/threonine-protein kinase WNK3	WNK3		1	1	1	1	0	0	0	0	0	0	0	0	0	0	0	0	1	1	1	1	1	1	1	1	1	1	1	1	0	0	0	0	0	0	0	0	0	0	0	0	1	1
Q9BYT9	Q9BYT9	1	1	1	Anoctamin-3	ANO3		1	1	1	1	0	0	0	0	0	0	0	0	0	0	0	0	1	0	0	0	1	1	1	1	1	0	0	0	0	0	0	0	0	0	0	0	0	0	0	0	1	0
Q9BZK7	Q9BZK7	19	19	14	F-box-like/WD repeat-containing protein TBL1XR1	TBL1XR1		1	19	19	14	1	0	17	16	1	0	17	16	0	0	13	3	1	0	0	0	0	0	0	1	1	0	0	0	1	0	17	16	1	0	17	16	0	0	13	3	1	0
Q9BZQ8	Q9BZQ8	4	4	4	Protein Niban	FAM129A		1	4	4	4	1	0	0	0	0	0	0	0	0	0	0	0	3	3	3	4	3	3	3	3	3	3	4	3	1	0	0	0	0	0	0	0	0	0	0	0	3	3
Q9BZZ5	Q9BZZ5	4	4	4	Apoptosis inhibitor 5	API5		1	4	4	4	1	1	0	1	0	1	0	2	2	1	0	0	4	3	3	2	3	4	4	4	4	1	3	2	1	1	0	1	0	1	0	2	2	1	0	0	4	3
Q9GZS3	Q9GZS3	1	1	1	WD repeat-containing protein 61;WD repeat-containing protein 61, N-terminally processed	WDR61		1	1	1	1	0	0	0	0	0	0	0	0	0	0	0	0	0	1	1	1	0	1	0	1	1	1	1	1	0	0	0	0	0	0	0	0	0	0	0	0	0	1
Q9H0U4;Q92928;P62820;P51153;Q92930;P61006;P59190	Q9H0U4;Q92928;P62820	4;3;3;1;1;1;1	3;2;2;0;0;0;0	3;2;2;0;0;0;0	Ras-related protein Rab-1B;Putative Ras-related protein Rab-1C;Ras-related protein Rab-1A	RAB1B;RAB1C;RAB1A	;;	7	4	3	3	2	0	1	1	1	0	0	1	0	0	0	0	4	3	3	2	3	4	3	4	3	2	3	3	1	0	0	0	0	0	0	0	0	0	0	0	3	2
Q9H1E5	Q9H1E5	1	1	1	Thioredoxin-related transmembrane protein 4	TMX4		1	1	1	1	0	0	0	0	0	0	0	0	0	0	0	0	1	0	1	0	1	0	0	0	0	0	0	0	0	0	0	0	0	0	0	0	0	0	0	0	1	0
Q9H223	Q9H223	9	9	8	EH domain-containing protein 4	EHD4		1	9	9	8	0	0	0	0	0	0	0	0	0	0	0	0	9	9	9	9	8	8	6	5	7	8	8	7	0	0	0	0	0	0	0	0	0	0	0	0	9	9
Q9H4M9	Q9H4M9	3	2	1	EH domain-containing protein 1	EHD1		1	3	2	1	0	0	0	0	0	0	0	0	0	0	0	0	3	3	3	2	2	3	3	2	1	2	1	3	0	0	0	0	0	0	0	0	0	0	0	0	2	2
Q9H5I1	Q9H5I1	1	1	1	Histone-lysine N-methyltransferase SUV39H2	SUV39H2		1	1	1	1	0	0	0	0	0	0	0	0	0	0	0	0	1	1	1	1	1	1	1	1	1	1	1	1	0	0	0	0	0	0	0	0	0	0	0	0	1	1
Q9H9Y6	Q9H9Y6	1	1	1	DNA-directed RNA polymerase I subunit RPA2	POLR1B		1	1	1	1	0	0	0	0	0	0	0	0	0	0	0	0	1	0	1	1	1	1	0	1	1	1	1	1	0	0	0	0	0	0	0	0	0	0	0	0	1	0
Q9HC35	Q9HC35	1	1	1	Echinoderm microtubule-associated protein-like 4	EML4		1	1	1	1	0	0	0	0	0	0	0	0	0	0	0	0	0	0	1	1	0	0	0	0	0	1	0	1	0	0	0	0	0	0	0	0	0	0	0	0	0	0
Q9NP72	Q9NP72	3	3	2	Ras-related protein Rab-18	RAB18		1	3	3	2	0	0	0	0	0	0	0	0	0	0	0	0	2	2	2	2	2	1	2	2	2	2	2	2	0	0	0	0	0	0	0	0	0	0	0	0	2	2
Q9NQC3	Q9NQC3	3	3	3	Reticulon-4	RTN4		1	3	3	3	0	0	0	0	0	0	0	0	0	0	0	0	3	2	1	3	1	3	3	3	3	3	3	3	0	0	0	0	0	0	0	0	0	0	0	0	3	2
Q9NR09	Q9NR09	2	2	2	Baculoviral IAP repeat-containing protein 6	BIRC6		1	2	2	2	0	0	0	0	0	0	0	0	0	0	0	0	0	0	1	1	1	1	0	1	1	0	1	1	0	0	0	0	0	0	0	0	0	0	0	0	0	0
Q9NR12	Q9NR12	2	2	2	PDZ and LIM domain protein 7	PDLIM7		1	2	2	2	0	0	0	0	0	0	0	0	0	0	0	0	2	2	2	1	2	2	2	2	2	2	2	1	0	0	0	0	0	0	0	0	0	0	0	0	2	2
Q9NR19	Q9NR19	1	1	1	Acetyl-coenzyme A synthetase, cytoplasmic	ACSS2		1	1	1	1	1	1	1	1	1	1	1	1	1	1	0	0	1	1	1	0	1	1	1	1	0	1	1	1	1	1	1	1	1	1	1	1	1	1	0	0	1	1
Q9NR31;Q9Y6B6	Q9NR31	3;1	3;1	3;1	GTP-binding protein SAR1a	SAR1A		2	3	3	3	0	0	0	0	0	0	0	0	0	0	0	0	2	1	2	2	2	2	1	2	2	3	2	2	0	0	0	0	0	0	0	0	0	0	0	0	2	1
Q9NR50	Q9NR50	1	1	1	Translation initiation factor eIF-2B subunit gamma	EIF2B3		1	1	1	1	0	0	0	0	0	0	0	0	0	0	0	0	0	0	1	0	0	0	1	0	0	1	0	0	0	0	0	0	0	0	0	0	0	0	0	0	0	0
Q9NRA0	Q9NRA0	1	1	1	Sphingosine kinase 2	SPHK2		1	1	1	1	0	0	0	0	0	0	0	0	0	0	0	0	1	0	0	1	0	1	0	1	1	1	1	1	0	0	0	0	0	0	0	0	0	0	0	0	1	0
Q9NRW1;P20340;Q14964;Q9H0N0	Q9NRW1;P20340	3;2;1;1	3;2;1;1	3;2;1;1	Ras-related protein Rab-6B;Ras-related protein Rab-6A	RAB6B;RAB6A	;	4	3	3	3	0	0	0	0	0	0	0	0	0	0	0	0	3	3	3	3	3	2	3	3	3	3	2	3	0	0	0	0	0	0	0	0	0	0	0	0	3	3
Q9NS67	Q9NS67	1	1	1	Probable G-protein coupled receptor 27	GPR27		1	1	1	1	0	0	0	0	0	0	0	0	0	0	0	0	1	1	1	0	1	1	1	1	1	0	1	1	0	0	0	0	0	0	0	0	0	0	0	0	1	1
Q9NSD9	Q9NSD9	2	2	2	Phenylalanine--tRNA ligase beta subunit	FARSB		1	2	2	2	0	0	0	0	0	0	0	0	0	0	0	0	0	0	1	0	1	2	1	1	1	1	0	1	0	0	0	0	0	0	0	0	0	0	0	0	0	0
Q9NTK5	Q9NTK5	4	4	4	Obg-like ATPase 1	OLA1		1	4	4	4	0	0	0	0	0	0	0	0	0	0	0	0	3	3	3	3	3	3	3	2	3	4	2	2	0	0	0	0	0	0	0	0	0	0	0	0	3	3
Q9NUU7;Q9UMR2;Q9UHL0	Q9NUU7;Q9UMR2	4;3;1	4;3;1	4;3;1	ATP-dependent RNA helicase DDX19A;ATP-dependent RNA helicase DDX19B	DDX19A;DDX19B	;	3	4	4	4	0	0	0	2	0	0	0	3	0	0	0	0	0	0	2	1	0	1	1	1	2	1	0	1	0	0	0	2	0	0	0	3	0	0	0	0	0	0
Q9NVA2	Q9NVA2	2	2	2	Septin-11	2018-09-11		1	2	2	2	0	0	0	0	0	0	0	0	0	0	0	0	2	2	2	2	2	2	2	2	2	2	2	2	0	0	0	0	0	0	0	0	0	0	0	0	2	2
Q9NVD7;Q9HBI1	Q9NVD7	3;1	3;1	3;1	Alpha-parvin	PARVA		2	3	3	3	0	0	0	0	0	0	0	0	0	0	0	0	2	2	2	2	2	2	2	2	3	3	2	2	0	0	0	0	0	0	0	0	0	0	0	0	2	2
Q9NVJ2	Q9NVJ2	2	1	1	ADP-ribosylation factor-like protein 8B	ARL8B		1	2	1	1	0	0	0	0	0	0	0	0	0	0	0	0	2	1	1	1	1	2	0	1	2	1	1	0	0	0	0	0	0	0	0	0	0	0	0	0	1	1
Q9NYL9	Q9NYL9	1	1	1	Tropomodulin-3	TMOD3		1	1	1	1	0	0	0	1	0	0	1	1	0	0	0	0	1	0	0	0	1	1	0	1	0	0	0	0	0	0	0	1	0	0	1	1	0	0	0	0	1	0
Q9NYU2;Q9NYU1	Q9NYU2	3;1	3;1	3;1	UDP-glucose:glycoprotein glucosyltransferase 1	UGGT1		2	3	3	3	0	0	0	0	0	0	0	0	0	0	1	0	1	0	2	0	1	1	3	3	0	1	1	1	0	0	0	0	0	0	0	0	0	0	1	0	1	0
Q9NZL4	Q9NZL4	1	1	1	Hsp70-binding protein 1	HSPBP1		1	1	1	1	0	0	0	0	0	0	0	0	0	0	0	0	1	0	1	1	1	1	1	1	1	1	1	1	0	0	0	0	0	0	0	0	0	0	0	0	1	0
Q9NZM1	Q9NZM1	8	8	8	Myoferlin	MYOF		1	8	8	8	0	0	0	0	0	0	0	0	0	0	0	0	6	4	5	6	6	6	4	7	6	4	4	4	0	0	0	0	0	0	0	0	0	0	0	0	6	4
Q9NZT1	Q9NZT1	5	5	5	Calmodulin-like protein 5	CALML5		1	5	5	5	3	2	2	4	3	4	3	1	2	4	1	0	1	0	0	0	0	0	0	2	1	0	0	0	3	2	2	4	3	4	3	1	2	4	1	0	1	0
Q9P0W5	Q9P0W5	1	1	1	Schwannomin-interacting protein 1	SCHIP1		1	1	1	1	0	0	0	0	0	0	0	0	0	0	0	0	1	0	0	0	1	0	0	0	0	0	0	0	0	0	0	0	0	0	0	0	0	0	0	0	1	0
Q9P258	Q9P258	2	2	2	Protein RCC2	RCC2		1	2	2	2	0	0	1	1	0	0	1	0	0	0	0	0	1	0	1	1	1	1	1	1	1	0	0	1	0	0	1	1	0	0	1	0	0	0	0	0	1	0
Q9P2D0	Q9P2D0	1	1	1	Inhibitor of Bruton tyrosine kinase	IBTK		1	1	1	1	0	0	0	0	0	0	0	0	0	0	0	0	0	1	1	1	0	0	1	0	0	1	1	1	0	0	0	0	0	0	0	0	0	0	0	0	0	1
Q9P2E9;Q8N4C6	Q9P2E9;Q8N4C6	2;1	2;1	2;1	Ribosome-binding protein 1;Ninein	RRBP1;NIN	;	2	2	2	2	0	0	0	0	0	0	0	0	0	0	0	0	0	0	1	1	2	1	0	2	2	0	1	1	0	0	0	0	0	0	0	0	0	0	0	0	0	0
Q9P2J5	Q9P2J5	2	2	2	Leucine--tRNA ligase, cytoplasmic	LARS		1	2	2	2	0	0	0	0	0	0	0	0	0	0	0	0	2	2	2	2	2	2	2	2	2	2	2	2	0	0	0	0	0	0	0	0	0	0	0	0	2	2
Q9P2Q2	Q9P2Q2	1	1	1	FERM domain-containing protein 4A	FRMD4A		1	1	1	1	0	0	0	0	0	0	0	0	0	0	0	0	1	1	1	1	1	1	1	1	1	1	1	1	0	0	0	0	0	0	0	0	0	0	0	0	1	1
Q9P2R7	Q9P2R7	4	4	4	Succinyl-CoA ligase [ADP-forming] subunit beta, mitochondrial	SUCLA2		1	4	4	4	0	0	0	0	0	0	0	0	0	0	0	0	2	3	3	2	2	2	3	2	3	3	3	3	0	0	0	0	0	0	0	0	0	0	0	0	2	3
Q9UBB4	Q9UBB4	4	4	4	Ataxin-10	ATXN10		1	4	4	4	0	0	1	0	0	0	0	0	0	0	0	0	3	2	3	2	3	3	3	3	3	3	2	2	0	0	1	0	0	0	0	0	0	0	0	0	3	2
Q9UBF2	Q9UBF2	2	1	1	Coatomer subunit gamma-2	COPG2		1	2	1	1	0	0	0	0	0	0	0	0	0	0	0	0	1	1	2	1	2	2	2	2	2	2	2	2	0	0	0	0	0	0	0	0	0	0	0	0	0	0
Q9UBQ5	Q9UBQ5	1	1	1	Eukaryotic translation initiation factor 3 subunit K	EIF3K		1	1	1	1	0	0	0	0	0	0	0	0	0	0	0	0	1	1	1	1	0	1	1	1	1	1	1	1	0	0	0	0	0	0	0	0	0	0	0	0	1	1
Q9UGI8	Q9UGI8	2	2	2	Testin	TES		1	2	2	2	0	0	0	0	0	0	0	0	0	0	0	0	2	1	1	1	1	1	1	1	1	1	1	1	0	0	0	0	0	0	0	0	0	0	0	0	2	1
Q9UHD8	Q9UHD8	2	2	2	Septin-9	2018-09-09		1	2	2	2	0	0	0	0	0	0	0	0	0	0	0	0	1	1	2	1	2	1	1	2	2	1	2	2	0	0	0	0	0	0	0	0	0	0	0	0	1	1
Q9UIA9	Q9UIA9	6	6	6	Exportin-7	XPO7		1	6	6	6	0	0	0	0	0	0	0	0	0	0	0	0	4	3	3	2	3	4	1	4	3	2	1	3	0	0	0	0	0	0	0	0	0	0	0	0	4	3
Q9UIF8	Q9UIF8	1	1	1	Bromodomain adjacent to zinc finger domain protein 2B	BAZ2B		1	1	1	1	0	0	0	0	0	0	0	0	0	0	0	0	0	1	0	0	1	1	0	1	1	0	1	0	0	0	0	0	0	0	0	0	0	0	0	0	0	1
Q9UIQ6	Q9UIQ6	1	1	1	Leucyl-cystinyl aminopeptidase;Leucyl-cystinyl aminopeptidase, pregnancy serum form	LNPEP		1	1	1	1	0	0	0	0	0	0	0	0	0	0	0	0	1	0	1	1	1	1	0	1	0	1	0	1	0	0	0	0	0	0	0	0	0	0	0	0	1	0
Q9UJX3	Q9UJX3	1	1	1	Anaphase-promoting complex subunit 7	ANAPC7		1	1	1	1	0	0	0	0	0	0	0	0	0	0	0	0	0	0	0	0	1	0	0	1	1	0	0	0	0	0	0	0	0	0	0	0	0	0	0	0	0	0
Q9UNH7	Q9UNH7	2	2	2	Sorting nexin-6;Sorting nexin-6, N-terminally processed	SNX6		1	2	2	2	0	0	0	0	0	0	0	0	0	0	0	0	2	1	1	1	2	1	1	2	1	1	2	1	0	0	0	0	0	0	0	0	0	0	0	0	2	1
Q9UNM6	Q9UNM6	4	4	4	26S proteasome non-ATPase regulatory subunit 13	PSMD13		1	4	4	4	0	0	0	0	0	1	0	0	0	1	0	0	3	4	4	3	4	3	3	2	3	4	4	3	0	0	0	0	0	1	0	0	0	1	0	0	3	4
Q9UNS2	Q9UNS2	1	1	1	COP9 signalosome complex subunit 3	COPS3		1	1	1	1	0	0	0	0	0	0	0	0	0	0	0	0	1	1	1	1	1	1	1	1	1	1	1	1	0	0	0	0	0	0	0	0	0	0	0	0	1	1
Q9UQE7	Q9UQE7	1	1	1	Structural maintenance of chromosomes protein 3	SMC3		1	1	1	1	0	0	0	0	0	0	0	0	0	0	0	0	1	0	0	0	1	1	0	1	0	0	0	0	0	0	0	0	0	0	0	0	0	0	0	0	1	0
Q9Y230	Q9Y230	5	5	5	RuvB-like 2	RUVBL2		1	5	5	5	0	0	0	0	0	0	0	0	0	0	0	0	4	2	3	3	4	4	2	3	4	2	4	3	0	0	0	0	0	0	0	0	0	0	0	0	4	2
Q9Y262	Q9Y262	15	15	15	Eukaryotic translation initiation factor 3 subunit L	EIF3L		1	15	15	15	0	0	0	0	0	0	0	0	0	0	1	0	13	10	9	13	13	11	14	12	13	9	11	10	0	0	0	0	0	0	0	0	0	0	1	0	13	10
Q9Y265	Q9Y265	19	19	19	RuvB-like 1	RUVBL1		1	19	19	19	11	6	10	6	14	9	5	19	6	2	7	0	5	3	4	3	5	2	3	3	4	4	3	3	11	6	10	6	14	9	5	19	6	2	7	0	5	3
Q9Y285	Q9Y285	3	3	3	Phenylalanine--tRNA ligase alpha subunit	FARSA		1	3	3	3	0	0	2	2	0	0	1	3	0	0	1	0	0	1	0	0	1	1	0	0	0	0	0	0	0	0	2	2	0	0	1	3	0	0	1	0	0	1
Q9Y295	Q9Y295	2	2	2	Developmentally-regulated GTP-binding protein 1	DRG1		1	2	2	2	0	0	0	0	0	0	0	0	0	0	0	0	0	1	1	0	1	1	0	1	2	0	0	1	0	0	0	0	0	0	0	0	0	0	0	0	0	1
Q9Y2H1	Q9Y2H1	26	26	22	Serine/threonine-protein kinase 38-like	STK38L		1	26	26	22	0	0	23	23	0	0	23	19	0	0	13	4	0	0	1	0	2	0	1	0	0	0	1	2	0	0	23	23	0	0	23	19	0	0	13	4	0	0
Q9Y2K2	Q9Y2K2	1	1	1	Serine/threonine-protein kinase SIK3	SIK3		1	1	1	1	0	0	0	0	0	0	0	0	0	0	0	0	1	0	0	0	1	1	0	1	1	1	0	0	0	0	0	0	0	0	0	0	0	0	0	0	1	0
Q9Y2L1	Q9Y2L1	1	1	1	Exosome complex exonuclease RRP44	DIS3		1	1	1	1	0	0	0	0	0	0	0	0	0	0	0	0	0	1	1	0	0	0	0	0	1	1	0	1	0	0	0	0	0	0	0	0	0	0	0	0	0	1
Q9Y2V2	Q9Y2V2	1	1	1	Calcium-regulated heat stable protein 1	CARHSP1		1	1	1	1	0	0	0	0	0	0	0	0	0	0	0	0	1	1	1	1	1	1	1	1	1	1	1	1	0	0	0	0	0	0	0	0	0	0	0	0	1	1
Q9Y2W1	Q9Y2W1	9	9	9	Thyroid hormone receptor-associated protein 3	THRAP3		1	9	9	9	8	6	4	4	6	7	3	4	3	0	1	0	1	1	0	1	1	1	1	1	1	0	1	1	8	6	4	4	6	7	3	4	3	0	1	0	1	1
Q9Y305	Q9Y305	3	3	3	Acyl-coenzyme A thioesterase 9, mitochondrial	ACOT9		1	3	3	3	0	0	0	0	0	0	0	0	0	0	0	0	3	2	3	2	2	3	2	2	2	2	2	2	0	0	0	0	0	0	0	0	0	0	0	0	3	2
Q9Y3I0	Q9Y3I0	5	5	5	tRNA-splicing ligase RtcB homolog	RTCB		1	5	5	5	0	0	3	3	0	0	4	4	0	0	1	0	1	0	0	1	1	2	1	1	1	1	0	1	0	0	3	3	0	0	4	4	0	0	1	0	1	0
Q9Y490;Q9Y4G6	Q9Y490	18;3	18;3	18;3	Talin-1	TLN1		2	18	18	18	0	0	0	0	0	0	0	0	0	1	0	0	15	8	11	9	15	15	15	15	15	9	11	12	0	0	0	0	0	0	0	0	0	1	0	0	15	8
Q9Y4I1	Q9Y4I1	1	1	1	Unconventional myosin-Va	MYO5A		1	1	1	1	0	0	0	0	0	0	0	0	0	0	0	0	0	0	0	0	0	0	0	0	0	1	0	0	0	0	0	0	0	0	0	0	0	0	0	0	0	0
Q9Y5L0	Q9Y5L0	2	2	2	Transportin-3	TNPO3		1	2	2	2	0	0	0	0	0	0	0	0	0	0	0	0	2	1	1	1	0	0	0	1	2	2	1	1	0	0	0	0	0	0	0	0	0	0	0	0	2	1
Q9Y617	Q9Y617	4	4	4	Phosphoserine aminotransferase	PSAT1		1	4	4	4	0	0	0	0	0	0	0	0	0	0	0	0	4	4	3	4	4	4	4	4	3	4	4	4	0	0	0	0	0	0	0	0	0	0	0	0	4	4
Q9Y618	Q9Y618	16	15	15	Nuclear receptor corepressor 2	NCOR2		1	16	15	15	15	8	0	0	10	3	0	0	3	0	0	0	1	2	0	2	2	1	0	1	1	1	1	1	14	7	0	0	9	2	0	0	2	0	0	0	1	2
Q9Y678	Q9Y678	4	4	3	Coatomer subunit gamma-1	COPG1		1	4	4	3	0	0	0	0	0	0	0	0	0	0	0	0	3	4	3	3	3	3	3	3	3	4	3	3	0	0	0	0	0	0	0	0	0	0	0	0	3	4
Q9Y696;O15247;Q9NZA1;Q96NY7	Q9Y696	9;1;1;1	9;1;1;1	9;1;1;1	Chloride intracellular channel protein 4	CLIC4		4	9	9	9	0	0	0	0	0	0	0	0	0	0	0	0	5	3	5	5	8	5	2	6	8	3	8	3	0	0	0	0	0	0	0	0	0	0	0	0	5	3
Q9Y6E2	Q9Y6E2	2	1	1	Basic leucine zipper and W2 domain-containing protein 2	BZW2		1	2	1	1	0	0	0	0	0	0	0	0	0	0	0	0	2	2	1	2	2	2	2	2	2	2	2	2	0	0	0	0	0	0	0	0	0	0	0	0	1	1
Q9Y6G9	Q9Y6G9	3	3	3	Cytoplasmic dynein 1 light intermediate chain 1	DYNC1LI1		1	3	3	3	0	0	0	1	0	0	1	2	0	0	0	0	2	1	2	2	2	2	1	2	2	1	2	1	0	0	0	1	0	0	1	2	0	0	0	0	2	1
Q9Y6N5	Q9Y6N5	6	6	6	Sulfide:quinone oxidoreductase, mitochondrial	SQRDL		1	6	6	6	0	0	0	0	0	0	0	0	0	0	0	0	6	5	4	5	4	3	2	4	4	6	6	4	0	0	0	0	0	0	0	0	0	0	0	0	6	5
Q9Y6Y0	Q9Y6Y0	1	1	1	Influenza virus NS1A-binding protein	IVNS1ABP		1	1	1	1	0	0	0	0	0	0	0	0	0	0	0	0	0	1	1	1	1	1	0	1	0	0	1	0	0	0	0	0	0	0	0	0	0	0	0	0	0	1
REV__P21266	REV__P21266	1	1	1				1	1	1	1	0	0	0	0	0	0	0	0	0	0	0	0	0	0	0	0	1	1	1	1	1	0	0	0	0	0	0	0	0	0	0	0	0	0	0	0	0	0
REV__P35670	REV__P35670	1	1	1				1	1	1	1	0	0	0	0	0	0	0	0	0	0	0	0	0	1	1	1	0	0	0	0	0	0	1	1	0	0	0	0	0	0	0	0	0	0	0	0	0	1
REV__Q13356	REV__Q13356	1	1	1				1	1	1	1	0	0	0	0	0	0	0	0	0	0	0	0	0	1	0	1	1	1	0	0	0	1	1	1	0	0	0	0	0	0	0	0	0	0	0	0	0	1
REV__Q15124	REV__Q15124	1	1	1				1	1	1	1	0	0	0	0	0	0	0	0	0	0	0	0	1	1	0	1	1	1	1	1	1	1	1	1	0	0	0	0	0	0	0	0	0	0	0	0	1	1
REV__Q6ZRR7	REV__Q6ZRR7	1	1	1				1	1	1	1	1	1	1	1	1	1	1	1	1	1	0	0	0	0	0	0	0	0	0	1	0	0	0	0	1	1	1	1	1	1	1	1	1	1	0	0	0	0
REV__Q8IWG1	REV__Q8IWG1	1	1	1				1	1	1	1	0	0	0	0	0	0	0	0	0	0	0	0	1	0	0	0	1	1	1	1	1	0	1	1	0	0	0	0	0	0	0	0	0	0	0	0	1	0
REV__Q8IYB8	REV__Q8IYB8	1	1	1				1	1	1	1	0	0	0	0	0	0	0	0	0	0	0	0	1	1	1	1	1	1	1	1	1	1	1	1	0	0	0	0	0	0	0	0	0	0	0	0	1	1
REV__Q8NF91	REV__Q8NF91	1	1	1				1	1	1	1	0	0	0	0	0	0	0	0	0	0	0	0	1	1	1	1	1	1	1	1	1	1	1	1	0	0	0	0	0	0	0	0	0	0	0	0	1	1
REV__Q8WXH0	REV__Q8WXH0	1	1	1				1	1	1	1	0	0	0	0	0	0	0	0	0	0	0	0	0	1	0	0	0	0	0	0	0	0	0	0	0	0	0	0	0	0	0	0	0	0	0	0	0	1
REV__Q9P206	REV__Q9P206	1	1	1				1	1	1	1	1	1	1	1	1	1	1	1	1	0	1	0	0	0	0	0	1	1	1	1	0	0	0	0	1	1	1	1	1	1	1	1	1	0	1	0	0	0
REV__Q9UPR3	REV__Q9UPR3	1	1	1				1	1	1	1	0	0	0	0	0	0	0	0	0	0	0	0	1	1	1	1	1	1	1	1	1	1	1	1	0	0	0	0	0	0	0	0	0	0	0	0	1	1
REV__Q9Y448	REV__Q9Y448	1	1	1				1	1	1	1	0	0	0	0	0	0	0	0	0	0	0	0	0	1	0	1	1	1	0	1	1	1	1	1	0	0	0	0	0	0	0	0	0	0	0	0	0	1
[truncated: 115 more columns]
