# Supplementary material for: Phosphorylation of cell cycle and apoptosis regulatory protein-1 by stress activated protein kinase P38γ is a novel mechanism of apoptosis signaling by genotoxic chemotherapy
Source: Front Oncol. 2024 May 2;14:1376666. doi: 10.3389/fonc.2024.1376666 (PMC11096501; doi:10.3389/fonc.2024.1376666)
Supplement: Supplementary file 7 [file Table_6.xlsx]

## Sheet: Sheet1
Table S6: The 252 K-CLASP hits proteins
Raw values from MaxQuant label-free quantitation (Table S1, columns EH - EV) are shown in green columns, after possible contaminants and the reverse peptides were removed.
Enrichment values were calculated (blue columns) by dividing the intensities of samples containing the wild type (WT) CARP1 peptide with UV light (WT+UV) by the intensities of samples with the WT CARP1 peptide without UV (WT-UV) or the ST/AA mutant (MT) with UV (MT+UV).
When the intensities of samples containing the WT CARP1 peptide without UV (WT-UV) or the ST/AA mutant with UV (MT+UV) was 0 (no peptides present), the fold enrichment is indicated as "∞", which is the highest possible fold enrichment.
The 252 hits proteins (rows 12-263) displayed >1.2-fold enrichment in samples containing the wild type CARP1 peptide and UV light (WT+UV) compared to the samples with the WT CARP1 peptide without UV (WT-UV) or the ST/AA mutant with UV (MT+UV) in at least 3 out of 4 trials.
Proteins are ordered in terms of reproducibility (column X), with the 58 hits in 4 out of 4 trials in orange (rows 12-69), and the additional 134 hits in 3 out of 4 trials in violet (rows 70-263).
Within each reproducibility grouping, proteins are ordered by average fold enrichment in wild type with UV (WT+UV) compared to ST/AA mutant with UV (MT+UV) samples (column Y). Only those trials with numerical values were used to calculate the average enrichment.
Proteins with more than one Protein ID and Gene name indicate that the identified peptide is found in more than one isoform of that protein.
			Trial 1 Raw Intensity Values			Trial 1 Enrichment Values		Trial 2 Raw Intensity Values			Trial 2 Enrichment Values		Trial 3 Raw Intensity Values			Trial 3 Enrichment Values		Trial 4 Raw Intensity Values			Trial 4 Enrichment Values		Number of trials enriched	Average enrichment
Protein IDs	Protein names	Gene names	WT-UV	WT+UV	MT+UV	WT+UV/WT-UV	WT+UV/MT+UV	WT-UV	WT+UV	MT+UV	WT+UV/WT-UV	WT+UV/MT+UV	WT-UV	WT+UV	MT+UV	WT+UV/WT-UV	WT+UV/MT+UV	WT-UV	WT+UV	MT+UV	WT+UV/WT-UV	WT+UV/MT+UV
P56192	Methionine--tRNA ligase, cytoplasmic	MARS	0	7096000	0	∞	∞	0	14031000	0	∞	∞	3053100	9171600	0	3.00403	∞	0	3760400	0	∞	∞	4	∞
Q9BZZ5	Apoptosis inhibitor 5	API5	6559700	62352000	14221000	9.50531	4.3845	7716100	74264000	6882200	9.62455	10.7907	2086000	7281500	1273700	3.49065	5.71681	3441800	8870900	5288900	2.5774	1.67727	4	5.64233
P27708	CAD protein;Glutamine-dependent carbamoyl-phosphate synthase;Aspartate carbamoyltransferase;Dihydroorotase	CAD	10207000	21490000	7948400	2.10542	2.70369	1832600	14725000	8530500	8.03503	1.72616	14889000	17976000	2753900	1.20733	6.52747	3871000	17602000	3352500	4.54715	5.25041	4	4.05193
Q9UNH7	Sorting nexin-6;Sorting nexin-6, N-terminally processed	SNX6	2683500	4798400	1393500	1.78811	3.44342	932430	7366700	2195100	7.90054	3.35597	1568800	2707100	0	1.72559	∞	0	1097700	0	∞	∞	4	3.3997
P08243	Asparagine synthetase [glutamine-hydrolyzing]	ASNS	10076000	22226000	15064000	2.20584	1.47544	6093800	14428000	4882700	2.36765	2.95492	5869900	6804400	2426100	1.1592	2.80467	1477800	6136900	975350	4.15273	6.292	4	3.38176
P43487	Ran-specific GTPase-activating protein	RANBP1	574730	6332700	1180900	11.0186	5.3626	1866800	3482700	1401900	1.8656	2.48427	0	1552600	760280	∞	2.04214	815730	2243900	0	2.75079	∞	4	3.29634
P25205	DNA replication licensing factor MCM3	MCM3	9036900	25864000	8203700	2.86204	3.15272	2942600	23477000	6088400	7.97832	3.85602	10070000	11750000	2945400	1.16683	3.98927	7218700	11774000	5563600	1.63104	2.11626	4	3.27857
P61160	Actin-related protein 2	ACTR2	5601900	14832000	9563900	2.64767	1.55083	4591400	9236800	5799100	2.01176	1.5928	1846100	4166000	813350	2.25665	5.12203	0	5413300	1232000	∞	4.39391	4	3.16489
P34932;O95757	Heat shock 70 kDa protein 4	HSPA4	8555400	22579000	13121000	2.63915	1.72083	7766600	11447000	5300600	1.47388	2.15957	2536700	7981700	2841900	3.14649	2.80858	2562200	8166500	1581700	3.1873	5.16312	4	2.96302
P11142	Heat shock cognate 71 kDa protein	HSPA8	567020000	3219300000	1214900000	5.67758	2.64985	1270300000	3662000000	1449600000	2.88278	2.52621	963720000	1303800000	403790000	1.35288	3.22891	656500000	1548900000	462450000	2.35933	3.34934	4	2.93858
Q13098	COP9 signalosome complex subunit 1	GPS1	1353500	8063500	3172900	5.95752	2.54137	1634700	3581200	2036900	2.19074	1.75816	3227000	3385500	640860	1.04912	5.28275	1505300	3698700	1890200	2.45712	1.95678	4	2.88476
P07237	Protein disulfide-isomerase	P4HB	5777000	13379000	8827400	2.31591	1.51562	5162100	8380300	6441500	1.62343	1.30099	3005900	3990000	1574100	1.32739	2.53478	2394300	7903900	1319200	3.30113	5.99143	4	2.83571
O75694	Nuclear pore complex protein Nup155	NUP155	1730100	3662300	2192600	2.11681	1.6703	351700	3702800	1703300	10.5283	2.1739	1391600	1918400	1069600	1.37856	1.79357	480970	3459000	740660	7.19172	4.67016	4	2.57698
P56915	Homeobox protein goosecoid	GSC	2386200	3532200	0	1.48026	∞	2024200	4293400	1232400	2.12104	3.48377	0	2076300	0	∞	∞	835140	1431000	932240	1.71349	1.53501	4	2.50939
Q9UHD8	Septin-9	Sep9	1819000	4223900	1326300	2.3221	3.18472	0	2812300	2171100	∞	1.29533	712920	2300000	1386200	3.22617	1.65921	1910500	2357300	639950	1.23387	3.68357	4	2.45571
P17066;P48741	Heat shock 70 kDa protein 6;Putative heat shock 70 kDa protein 7	HSPA6;HSPA7	48122000	258010000	88205000	5.36158	2.92512	75207000	281180000	139330000	3.73875	2.01809	71168000	90187000	43439000	1.26724	2.07618	47487000	89175000	38055000	1.87788	2.34332	4	2.34067
P26038;P15311	Moesin	MSN	27614000	109450000	46663000	3.96357	2.34554	21268000	54793000	29731000	2.57631	1.84296	54712000	57795000	23918000	1.05635	2.41638	50388000	52065000	19128000	1.03328	2.72193	4	2.3317
Q9Y230	RuvB-like 2	RUVBL2	7286600	16471000	6928800	2.26045	2.37718	2126300	23151000	8200200	10.8879	2.82322	5941600	7649700	4026500	1.28748	1.89984	2250700	7959500	3633900	3.53646	2.19035	4	2.32265
Q13131	5-AMP-activated protein kinase catalytic subunit alpha-1	PRKAA1	780060	945820	0	1.2125	∞	0	2576300	974740	∞	2.64306	1646600	1664200	758340	1.01069	2.19453	603390	2427500	1218100	4.0231	1.99286	4	2.27682
P26641	Elongation factor 1-gamma	EEF1G	90411000	201550000	130750000	2.22926	1.54149	73906000	209300000	115450000	2.83198	1.81291	153340000	171780000	51881000	1.12026	3.31104	109310000	205200000	87498000	1.87723	2.3452	4	2.25266
P25789	Proteasome subunit alpha type-4	PSMA4	987640	3501100	1615900	3.54492	2.16666	0	2316700	1152600	∞	2.00998	0	1597900	0	∞	∞	0	2409200	958150	∞	2.51443	4	2.23035
Q15149	Plectin	PLEC	137780000	356980000	229060000	2.59094	1.55846	169640000	262130000	209250000	1.54521	1.25271	162610000	213470000	59672000	1.31277	3.57739	86230000	145770000	61866000	1.69048	2.35622	4	2.18619
P40926	Malate dehydrogenase, mitochondrial	MDH2	8009800	24393000	12577000	3.04539	1.93949	5594000	11598000	7229900	2.07329	1.60417	1335500	7053100	2298200	5.28124	3.06897	1851800	11415000	5881000	6.16427	1.941	4	2.13841
Q86UE4	Protein LYRIC	MTDH	1530400	5698900	4319000	3.7238	1.3195	834040	4602600	2240800	5.51844	2.054	0	1704800	693320	∞	2.45889	1229500	3317700	1289300	2.69841	2.57326	4	2.10141
Q9Y696;O15247;Q9NZA1;Q96NY7	Chloride intracellular channel protein 4	CLIC4	16130000	64716000	44541000	4.01215	1.45295	6088100	66295000	34163000	10.8893	1.94055	8823900	26749000	9020000	3.03143	2.96552	3717900	39082000	20206000	10.5118	1.93418	4	2.0733
P29144	Tripeptidyl-peptidase 2	TPP2	2410000	7687600	4935600	3.18988	1.55758	1490800	5794800	4287900	3.88704	1.35143	1182600	1777000	1052900	1.50262	1.68772	583250	2159300	585190	3.70219	3.68991	4	2.07166
Q7KZF4	Staphylococcal nuclease domain-containing protein 1	SND1	3949900	10763000	7240000	2.72488	1.4866	2728400	7066900	4441200	2.59013	1.59121	4345600	5388500	2133600	1.23999	2.52554	1841600	8571400	3358600	4.65432	2.55208	4	2.03886
Q15181	Inorganic pyrophosphatase	PPA1	2102300	8233300	6412000	3.91633	1.28405	1966700	9029700	3190300	4.5913	2.83036	4944300	6739400	2897600	1.36306	2.32586	1612500	8034100	5074100	4.98239	1.58335	4	2.0059
P07195;Q6ZMR3;P07864	L-lactate dehydrogenase B chain;L-lactate dehydrogenase A-like 6A;L-lactate dehydrogenase C chain	LDHB;LDHAL6A;LDHC	2710500	3544100	2616900	1.30754	1.35431	1190500	1618200	1280200	1.35926	1.26402	1345400	2807900	846220	2.08704	3.31817	1404700	1876200	927720	1.33566	2.02238	4	1.98972
Q12907	Vesicular integral-membrane protein VIP36	LMAN2	1271400	3330000	1945300	2.61916	1.71182	849000	3350100	2574400	3.94594	1.30131	1429000	1455900	578320	1.01882	2.51746	0	1726100	716060	∞	2.41055	4	1.98529
P05165	Propionyl-CoA carboxylase alpha chain, mitochondrial	PCCA	887510	3925900	2108400	4.4235	1.86203	1607300	3738800	1521500	2.32614	2.45731	0	1463900	1008500	∞	1.45156	2005200	2893600	1362200	1.44305	2.12421	4	1.97378
P50990	T-complex protein 1 subunit theta	CCT8	49826000	206170000	121360000	4.1378	1.69883	28056000	145930000	120890000	5.20138	1.20713	45924000	113370000	38035000	2.46864	2.98068	27615000	122380000	63518000	4.43165	1.9267	4	1.95333
P28838	Cytosol aminopeptidase	LAP3	2063800	5632500	2700600	2.72919	2.08565	2124600	4545900	1844100	2.13965	2.4651	0	1722400	992480	∞	1.73545	1207200	2684700	1901400	2.22391	1.41196	4	1.92454
O75676;O75582	Ribosomal protein S6 kinase alpha-4;Ribosomal protein S6 kinase alpha-5	RPS6KA4;RPS6KA5	2178000	4454500	3555600	2.04522	1.25281	340420	5919400	2766900	17.3885	2.13936	4683700	4834000	2184500	1.03209	2.21286	1926700	5156800	2522100	2.67649	2.04465	4	1.91242
P62937	Peptidyl-prolyl cis-trans isomerase A;Peptidyl-prolyl cis-trans isomerase A, N-terminally processed	PPIA	4635800	13612000	6643400	2.93628	2.04895	1982700	8995000	4397000	4.53674	2.04571	2226400	4588600	0	2.061	∞	1898500	3174300	2071200	1.672	1.53259	4	1.87575
Q14315	Filamin-C	FLNC	67939000	228350000	137930000	3.3611	1.65555	77575000	178100000	125610000	2.29584	1.41788	67369000	106000000	43762000	1.57342	2.42219	41844000	145270000	76720000	3.4717	1.89351	4	1.84728
P78344	Eukaryotic translation initiation factor 4 gamma 2	EIF4G2	7361700	22229000	12453000	3.01955	1.78503	6341800	18322000	11930000	2.88909	1.53579	6321600	15345000	6949800	2.42739	2.20798	9520800	20507000	11161000	2.15392	1.83738	4	1.84155
Q9P2E9;Q8N4C6	Ribosome-binding protein 1;Ninein	RRBP1;NIN	0	8542900	4095400	∞	2.08597	0	4031500	3040900	∞	1.32576	0	2381900	1063600	∞	2.23947	0	1879500	1107000	∞	1.69783	4	1.83726
Q99829	Copine-1	CPNE1	9026900	21361000	14344000	2.36637	1.48919	3857900	16986000	9091500	4.40291	1.86834	8483100	9602500	4316700	1.13196	2.2245	3394200	11834000	6936900	3.48654	1.70595	4	1.822
Q06830	Peroxiredoxin-1	PRDX1	144150000	398890000	227910000	2.76719	1.75021	108150000	321050000	206660000	2.96856	1.55352	164730000	199870000	99040000	1.21332	2.01807	124360000	254080000	131560000	2.0431	1.93129	4	1.81327
Q6PGQ7	Protein aurora borealis	BORA	1268300	4020500	3158600	3.16999	1.27287	861180	3715900	2545500	4.31489	1.45979	2096200	2255900	907170	1.07619	2.48674	1142100	2918000	1490100	2.55494	1.95826	4	1.79442
P52907;P47755	F-actin-capping protein subunit alpha-1;F-actin-capping protein subunit alpha-2	CAPZA1;CAPZA2	3352100	11266000	9183300	3.36088	1.22679	3532300	10281000	6010800	2.91057	1.71042	4288700	6821500	3173900	1.59058	2.14925	3037400	9897400	4809400	3.25851	2.05793	4	1.7861
P18206	Vinculin	VCL	17429000	51103000	34190000	2.93207	1.49468	15311000	23250000	18909000	1.51852	1.22957	18785000	20322000	9982400	1.08182	2.03578	12742000	22749000	9693400	1.78536	2.34685	4	1.77672
P36957	Dihydrolipoyllysine-residue succinyltransferase component of 2-oxoglutarate dehydrogenase complex, mitochondrial	DLST	0	3496900	2066600	∞	1.6921	895850	3626800	2216500	4.04845	1.63627	1208200	1643200	1108100	1.36004	1.4829	1203400	2113500	936510	1.75627	2.25678	4	1.76701
P47756	F-actin-capping protein subunit beta	CAPZB	1178500	5822300	4554000	4.94043	1.2785	1477400	4086500	2846800	2.76601	1.43547	1621200	2757600	1828500	1.70096	1.50812	1376900	3693700	1366400	2.68262	2.70323	4	1.73133
O43707;P35609;Q08043	Alpha-actinin-4	ACTN4	1175800	3685000	2536300	3.13404	1.4529	1871900	2093200	1273600	1.11822	1.64353	1547400	1683500	745070	1.08795	2.25952	698260	1815200	1194800	2.5996	1.51925	4	1.7188
P63208	S-phase kinase-associated protein 1	SKP1	498290	2016000	1136800	4.04584	1.7734	355360	2205600	1339100	6.20666	1.64708	0	479390	0	∞	∞	389000	847840	0	2.17954	∞	4	1.71024
Q13151	Heterogeneous nuclear ribonucleoprotein A0	HNRNPA0	1865900	6326100	4433500	3.39037	1.42689	804970	4865100	2398500	6.04383	2.02839	3830800	4242600	2344500	1.1075	1.8096	1774500	3588800	2393000	2.02243	1.49971	4	1.69115
P17987	T-complex protein 1 subunit alpha	TCP1	45078000	258780000	174520000	5.74072	1.48281	59203000	200470000	139750000	3.38615	1.43449	63176000	92049000	52078000	1.45702	1.76752	42345000	158990000	79533000	3.75463	1.99904	4	1.67097
P05120	Plasminogen activator inhibitor 2	SERPINB2	13629000	49126000	31557000	3.60452	1.55674	13419000	43938000	21755000	3.27431	2.01967	12171000	16482000	9937800	1.3542	1.65852	8495200	25582000	18098000	3.01135	1.41353	4	1.66211
P78371	T-complex protein 1 subunit beta	CCT2	45513000	253310000	150210000	5.56566	1.68637	55671000	179060000	110150000	3.2164	1.6256	43355000	87402000	50266000	2.01596	1.73879	34546000	106710000	67312000	3.08892	1.5853	4	1.65902
Q9NR31;Q9Y6B6	GTP-binding protein SAR1a	SAR1A	15112000	39016000	21180000	2.58179	1.84212	6095300	24236000	12824000	3.97618	1.88989	5787900	17064000	11781000	2.94822	1.44843	13100000	24778000	18550000	1.89145	1.33574	4	1.62905
P48643	T-complex protein 1 subunit epsilon	CCT5	28105000	110980000	78288000	3.94876	1.41759	39796000	92410000	62854000	2.32209	1.47023	39587000	63134000	38517000	1.59482	1.63912	29245000	86829000	46066000	2.96902	1.88488	4	1.60296
Q92882	Osteoclast-stimulating factor 1	OSTF1	8892400	18277000	14030000	2.05535	1.30271	1682200	4691800	3888700	2.78909	1.20652	2159600	2432100	1049700	1.12618	2.31695	1046800	2306200	1506900	2.2031	1.53043	4	1.58915
P02794	Ferritin heavy chain;Ferritin heavy chain, N-terminally processed	FTH1	5316000	21179000	14286000	3.98401	1.4825	5107400	24349000	16923000	4.7674	1.43881	5221600	9902800	6189600	1.89651	1.59991	4102500	12038000	7690300	2.93431	1.56535	4	1.52164
Q99832	T-complex protein 1 subunit eta	CCT7	26509000	124860000	82050000	4.7101	1.52176	27846000	105710000	78510000	3.79624	1.34645	29203000	43607000	30624000	1.49324	1.42395	23211000	58198000	33084000	2.50735	1.7591	4	1.51281
Q9H5I1	Histone-lysine N-methyltransferase SUV39H2	SUV39H2	16245000	40083000	28091000	2.46741	1.4269	7305000	38533000	27928000	5.27488	1.37973	9682300	22417000	14339000	2.31526	1.56336	13428000	16420000	10899000	1.22282	1.50656	4	1.46914
O60506	Heterogeneous nuclear ribonucleoprotein Q	SYNCRIP	2228800	6399000	4279500	2.87105	1.49527	2827600	6623400	5266200	2.34241	1.25772	0	2101300	0	∞	∞	1878700	3778500	3089200	2.01123	1.22313	4	1.32537
P11532	Dystrophin	DMD	0	0	6428200	0	0	0	4917100	0	∞	∞	0	3789900	0	∞	∞	0	2103800	0	∞	∞	3	∞
Q9NR09	Baculoviral IAP repeat-containing protein 6	BIRC6	0	0	1025700	0	0	0	1255300	0	∞	∞	0	1346600	0	∞	∞	0	1099100	0	∞	∞	3	∞
Q14839;Q8TDI0;Q12873+A70:A263	Chromodomain-helicase-DNA-binding protein 4;Chromodomain-helicase-DNA-binding protein 5;Chromodomain-helicase-DNA-binding protein 3	CHD4;CHD5;CHD3	2847100	12671000	683500	4.45049	18.5384	312950	23787000	676440	76.0089	35.165	10849000	3633200	408180	0.334888	8.90098	2474400	5569500	3251900	2.25085	1.71269	3	16.0793
P13807;P54840	Glycogen [starch] synthase, muscle	GYS1	0	3222000	1972400	∞	1.63354	0	13018000	0	∞	∞	5383800	2799000	395280	0.519893	7.08106	1780200	5442400	0	3.05718	∞	3	4.3573
Q9NRW1;P20340;Q14964;Q9H0N0	Ras-related protein Rab-6B;Ras-related protein Rab-6A	RAB6B;RAB6A	17133000	39744000	23256000	2.31973	1.70898	13632000	30480000	21255000	2.23592	1.43402	28236000	21306000	2487700	0.754569	8.56454	23289000	33476000	6030100	1.43742	5.55148	3	4.31475
Q96P70	Importin-9	IPO9	4610400	139220000	12120000	30.1969	11.4868	3107900	23003000	12196000	7.40146	1.88611	14077000	11838000	4505800	0.840946	2.62728	7603200	10134000	8273400	1.33286	1.22489	3	4.30627
Q8IXL6	Extracellular serine/threonine protein kinase FAM20C	FAM20C	4183600	18672000	2147300	4.46314	8.69557	11095000	9461900	12633000	0.852808	0.748983	19695000	21568000	7334800	1.0951	2.9405	7564100	17779000	7098200	2.35044	2.50472	3	3.72244
A5YKK6	CCR4-NOT transcription complex subunit 1	CNOT1	912520	1084600	1407600	1.18858	0.770531	1270500	1789400	734890	1.40842	2.43492	7289600	8961200	881760	1.22931	10.1629	0	2977600	2146800	∞	1.38699	3	3.68883
P45974;Q92995	Ubiquitin carboxyl-terminal hydrolase 5	USP5	5438600	10150000	3177100	1.86629	3.19474	10291000	16251000	3201200	1.57915	5.07653	15274000	7091100	2652700	0.46426	2.67316	3581700	19650000	5173600	5.48622	3.79813	3	3.68564
Q7L576;Q96F07	Cytoplasmic FMR1-interacting protein 1;Cytoplasmic FMR1-interacting protein 2	CYFIP1;CYFIP2	0	1291400	198520	∞	6.50514	0	930900	648760	∞	1.43489	0	0	307490	0	0	0	958880	141240	∞	6.78901	3	3.68226
Q13509	Tubulin beta-3 chain	TUBB3	31969000	67911000	8759100	2.12428	7.75319	1453600	13948000	7409700	9.59549	1.8824	56016000	10220000	4029300	0.182448	2.53642	4535900	11210000	6225100	2.47139	1.80077	3	3.4932
P13797;P13796;Q14651	Plastin-3	PLS3	8376800	27512000	45599000	3.28431	0.603347	23200000	30656000	11622000	1.32138	2.63776	5260300	63791000	7183600	12.1269	8.88009	6412600	20386000	12431000	3.17905	1.63993	3	3.44028
Q8N163	Cell cycle and apoptosis regulator protein 2	CCAR2	1139200	2990300	0	2.62491	∞	0	649990	0	∞	∞	1327000	926150	286240	0.697928	3.23557	697410	1227600	0	1.76023	∞	3	3.23557
Q13813	Spectrin alpha chain, non-erythrocytic 1	SPTAN1	2889200	9542500	10068000	3.30282	0.947805	4989300	16410000	9207200	3.28904	1.7823	1993600	7126400	1462600	3.57464	4.87242	1596800	10170000	2001800	6.36899	5.08043	3	3.17074
P01111;P01116;P01112	GTPase NRas;GTPase KRas;GTPase KRas, N-terminally processed;GTPase HRas;GTPase HRas, N-terminally processed	NRAS;KRAS;HRAS	1242300	4176200	2280200	3.36167	1.83151	1796200	2070800	2577100	1.15288	0.803539	1336400	2444000	495280	1.82879	4.93458	1298600	3106000	612330	2.39181	5.07243	3	3.16051
P40121	Macrophage-capping protein	CAPG	4283500	10653000	1618300	2.48698	6.58283	3369100	8401300	5044800	2.49363	1.66534	5874900	4578300	2545900	0.779298	1.7983	4203300	7261900	3048600	1.72767	2.38204	3	3.10713
Q9UIA9	Exportin-7	XPO7	6534900	14966000	11727000	2.29017	1.2762	339530	21899000	5316300	∞	4.11922	6014700	1092600	2454400	0.181655	0.44516	4148900	9862300	1498600	2.37709	6.58101	3	3.1054
Q04637	Eukaryotic translation initiation factor 4 gamma 1	EIF4G1	7065700	8206600	10949000	1.16147	0.74953	4821300	12396000	2030000	2.57109	6.1064	0	9138900	0	∞	∞	8593000	9991100	4099400	1.1627	2.43721	3	3.09771
Q15008	26S proteasome non-ATPase regulatory subunit 6	PSMD6	6104600	14322000	14109000	2.3461	1.0151	5920300	8078300	5263900	1.36451	1.53466	6980600	7194700	946470	1.03067	7.60161	3411800	4211000	1993900	1.23425	2.11194	3	3.06583
P12814	Alpha-actinin-1	ACTN1	16379000	77325000	49726000	4.72098	1.55502	25379000	39503000	21721000	1.55652	1.81865	24213000	23846000	13079000	0.984843	1.82323	14175000	83284000	12021000	5.87541	6.92821	3	3.03128
Q96KG9	N-terminal kinase-like protein	SCYL1	4340500	2833100	612910	0.652713	4.62238	0	1888300	1330800	∞	1.41892	1735300	6506300	0	3.74938	∞	483390	4185700	0	8.65905	∞	3	3.02065
P27635;Q96L21	60S ribosomal protein L10;60S ribosomal protein L10-like	RPL10;RPL10L	2514300	4667800	2507900	1.8565	1.86124	678450	2296200	1852600	3.38448	1.23945	2382100	2195800	316860	0.921792	6.92987	1574800	2295800	1130100	1.45784	2.0315	3	3.01552
Q14204	Cytoplasmic dynein 1 heavy chain 1	DYNC1H1	219690000	1070000000	658210000	4.8705	1.62562	105420000	1860000000	315490000	17.6437	5.89559	1024600000	295490000	119460000	0.288395	2.47355	176050000	397830000	195550000	2.25976	2.03442	3	3.00729
Q92598	Heat shock protein 105 kDa	HSPH1	4196100	37051000	6610300	8.82987	5.60504	7437500	11832000	9336800	1.59086	1.26724	0	9169100	2354600	∞	3.89412	3458500	3903700	4477000	1.12873	0.871945	3	2.90959
P40763	Signal transducer and activator of transcription 3	STAT3	1868300	8541100	4212900	4.57159	2.02737	2282500	5889900	2384400	2.58046	2.47018	3881000	3728200	668780	0.960629	5.57463	1427400	3180500	2054800	2.22818	1.54784	3	2.905
P53778;O15264	Mitogen-activated protein kinase 12	MAPK12	17779000	30002000	12898000	1.6875	2.3261	8239000	18970000	12511000	2.30246	1.51627	22447000	11274000	2464000	0.50225	4.57549	14582000	15229000	4800900	1.04437	3.17211	3	2.89749
P62333	26S protease regulatory subunit 10B	PSMC6	4312300	13400000	10069000	3.10739	1.33082	2869300	16920000	4653900	5.89691	3.63566	10331000	5223700	1390300	0.505634	3.75725	3209900	6263400	2263200	1.95128	2.7675	3	2.87281
Q9Y490;Q9Y4G6	Talin-1	TLN1	20391000	197070000	121470000	9.66456	1.62238	24079000	245620000	36846000	10.2006	6.66612	16304000	26166000	45339000	1.60488	0.577119	9119100	37726000	14852000	4.13703	2.54013	3	2.85144
Q93008;O00507	Probable ubiquitin carboxyl-terminal hydrolase FAF-X;Probable ubiquitin carboxyl-terminal hydrolase FAF-Y	USP9X;USP9Y	1575600	2709200	1425700	1.71947	1.90026	0	8122100	2088000	∞	3.88989	7029400	2785100	817290	0.396207	3.40773	866570	2532100	1230800	2.92198	2.05728	3	2.81379
Q9Y678	Coatomer subunit gamma-1	COPG1	8670100	14336000	2684600	1.6535	5.34009	5278600	25631000	11801000	4.85564	2.17193	23117000	10032000	5956800	0.433966	1.68413	5491600	12945000	6516900	2.35724	1.98637	3	2.79563
P60174	Triosephosphate isomerase	TPI1	48822000	114280000	66860000	2.34075	1.70924	79693000	138360000	29199000	1.73616	4.73852	103780000	50226000	30254000	0.483966	1.66014	58438000	63498000	25247000	1.08659	2.51507	3	2.65574
P26373	60S ribosomal protein L13	RPL13	20224000	44565000	29725000	2.20357	1.49924	10531000	19681000	7416200	1.86886	2.65378	32566000	22562000	14931000	0.692808	1.51108	18346000	28083000	5688100	1.53074	4.93715	3	2.65032
P36578	60S ribosomal protein L4	RPL4	19870000	22847000	14900000	1.14982	1.53336	7382700	19950000	11017000	2.70226	1.81084	52112000	31768000	6299200	0.60961	5.04318	25480000	27013000	12343000	1.06016	2.18853	3	2.64398
Q5T4S7	E3 ubiquitin-protein ligase UBR4	UBR4	2760800	7069400	2176700	2.56063	3.24776	0	7195600	1972100	∞	3.6487	5779200	5124100	2871400	0.886645	1.78453	1038000	4788300	2929100	4.61301	1.63473	3	2.57893
P35268	60S ribosomal protein L22	RPL22	10584000	8097000	15510000	0.765023	0.52205	2304400	17832000	5263800	7.73824	3.38767	9608000	12481000	2426500	1.29902	5.14362	5797500	12577000	10304000	2.16938	1.22059	3	2.56848
O43143	Pre-mRNA-splicing factor ATP-dependent RNA helicase DHX15	DHX15	8042500	11270000	8629100	1.40131	1.30605	4871100	17507000	4072800	3.59405	4.29852	11595000	3718200	1573800	0.320673	2.36256	2385400	4921900	2163000	2.06334	2.2755	3	2.56066
O43324	Eukaryotic translation elongation factor 1 epsilon-1	EEF1E1	2221300	8237800	7052400	3.70855	1.16808	1300600	9514600	3022200	7.31555	3.14824	3410900	4470000	1128300	1.3105	3.96171	1120100	4261300	2325200	3.80439	1.83266	3	2.52767
P30050	60S ribosomal protein L12	RPL12	8959200	29663000	17846000	3.3109	1.66217	8660300	17638000	16690000	2.03665	1.0568	10710000	10727000	1940100	1.00159	5.5291	3206600	6074700	3642200	1.89444	1.66787	3	2.47898
P30044	Peroxiredoxin-5, mitochondrial	PRDX5	35723000	96236000	80563000	2.69395	1.19454	32030000	111540000	21797000	3.48236	5.11722	25212000	49781000	24037000	1.9745	2.07102	11066000	45632000	32465000	4.12362	1.40558	3	2.44709
O60488	Long-chain-fatty-acid--CoA ligase 4	ACSL4	4297500	11699000	3266900	2.72228	3.58107	1427700	11399000	5000000	7.98417	2.2798	8892500	5529300	4521800	0.621794	1.22281	2961800	11487000	4314000	3.87838	2.66273	3	2.4366
O15372	Eukaryotic translation initiation factor 3 subunit H	EIF3H	0	7375800	2683600	∞	2.74847	1197500	2864500	1197100	2.39207	2.39287	2351600	2254500	0	0.958709	∞	1044600	2257700	1061200	2.16131	2.1275	3	2.42295
P53396	ATP-citrate synthase	ACLY	4981000	13042000	3550200	2.61835	3.6736	2437700	6459800	8702200	2.64996	0.742318	3489900	7959600	2930800	2.28075	2.71585	1388700	8960500	3584900	6.45244	2.49951	3	2.40782
Q13547	Histone deacetylase 1	HDAC1	5695400	16173000	8839000	2.83966	1.82973	2992000	12048000	3480300	4.02674	3.46177	9348400	8961600	3523500	0.958624	2.54338	4078100	10633000	6137800	2.60734	1.73238	3	2.39182
Q96TA1	Niban-like protein 1	FAM129B	11246000	29776000	33651000	2.6477	0.884847	7201700	28892000	17236000	4.01183	1.67626	29115000	35456000	7318900	1.21779	4.84444	11500000	23295000	10859000	2.02565	2.14523	3	2.38769
Q00577	Transcriptional activator protein Pur-alpha	PURA	715420	2405100	1062600	3.3618	2.26341	457680	1842600	986560	4.02596	1.8677	1791800	1253200	398300	0.699408	3.14637	0	1754000	819120	∞	2.14132	3	2.3547
P12268;P20839	Inosine-5-monophosphate dehydrogenase 2	IMPDH2	12992000	18889000	10243000	1.45389	1.84409	817300	10815000	7621000	13.2326	1.41911	17344000	6900100	1787100	0.397838	3.86106	3707200	11305000	5108400	3.04947	2.21302	3	2.33432
P35579;P35749;Q7Z406	Myosin-9	MYH9	557860000	1740600000	596620000	3.12014	2.91743	87787000	1459500000	592020000	16.6255	2.46529	926200000	514550000	228540000	0.55555	2.25147	272040000	518320000	306620000	1.90531	1.69043	3	2.33116
O00299	Chloride intracellular channel protein 1	CLIC1	44809000	91355000	80226000	2.03876	1.13872	27290000	107290000	52222000	3.93148	2.0545	21900000	62537000	15674000	2.85557	3.98986	19852000	61569000	29159000	3.1014	2.11149	3	2.32364
P68371;P04350;Q3ZCM7	Tubulin beta-4B chain;Tubulin beta-4A chain	TUBB4B;TUBB4A	751870000	1781700000	1110900000	2.36969	1.60383	212150000	2431200000	746420000	11.4598	3.25715	1621800000	990190000	374170000	0.61055	2.64636	499350000	1006200000	585420000	2.01502	1.71877	3	2.30653
P08133	Annexin A6	ANXA6	6700900	12936000	13667000	1.93049	0.946513	4197400	11313000	6185700	2.69524	1.8289	3878700	6575000	2079900	1.69516	3.16121	3841900	10535000	3267800	2.74213	3.22388	3	2.29013
Q02543	60S ribosomal protein L18a	RPL18A	8020600	10609000	7117200	1.32272	1.49061	4038300	12171000	4635500	3.01389	2.62561	23954000	11665000	4000000	0.486975	2.91625	11178000	16044000	7617600	1.43532	2.10618	3	2.28466
Q16576;Q09028	Histone-binding protein RBBP7;Histone-binding protein RBBP4	RBBP7;RBBP4	6539300	11705000	8627200	1.78995	1.35676	2378300	13496000	4638800	5.67464	2.90937	11290000	10953000	4655800	0.970151	2.35255	6720200	14964000	6051800	2.22672	2.47265	3	2.27283
O75369	Filamin-B	FLNB	449300	12339000	3924900	27.4627	3.14377	3749200	3938000	5923400	1.05036	0.664821	2986500	5016700	1471100	1.67979	3.41017	2845200	5378000	2932800	1.8902	1.83374	3	2.26313
Q16181;Q6ZU15	Septin-7	2018-09-07	12107000	31859000	30812000	2.63145	1.03398	9641800	19755000	8478600	2.04889	2.32998	19603000	27378000	7069000	1.39662	3.87297	7369800	17903000	10342000	2.42924	1.7311	3	2.24201
P36406	E3 ubiquitin-protein ligase TRIM23	TRIM23	7204700	0	10643000	0	0	5855600	21179000	3936300	3.61688	5.38043	5447700	6649600	3378500	1.22063	1.96821	4392600	5893700	4189000	1.34173	1.40695	3	2.1889
Q15046	Lysine--tRNA ligase	KARS	16778000	28721000	20057000	1.71183	1.43197	12653000	18803000	8142800	1.48605	2.30916	42674000	6829900	3190600	0.160048	2.14063	11097000	13955000	4967200	1.25755	2.80943	3	2.1728
P37802	Transgelin-2	TAGLN2	30532000	58998000	32471000	1.93233	1.81694	15322000	52868000	31829000	3.45046	1.661	36124000	35084000	15176000	0.97121	2.31181	29590000	41343000	14603000	1.39719	2.83113	3	2.15522
Q9NS67	Probable G-protein coupled receptor 27	GPR27	32952000	24823000	19248000	0.753308	1.28964	15497000	32292000	9690500	2.08376	3.33234	0	11248000	6260500	∞	1.79666	2367900	4249000	0	1.79442	∞	3	2.13955
P39023	60S ribosomal protein L3	RPL3	10972000	18418000	10306000	1.67864	1.78711	7111400	14976000	12041000	2.10591	1.24375	19792000	13006000	4310600	0.657134	3.01721	11764000	16964000	6841900	1.44203	2.47943	3	2.13188
P48735	Isocitrate dehydrogenase [NADP], mitochondrial	IDH2	13549000	20258000	13305000	1.49517	1.52259	4857900	22323000	8874100	4.5952	2.51552	23961000	10867000	4395800	0.453529	2.47213	10166000	19858000	9971200	1.95337	1.99154	3	2.12544
Q15365;Q15366;P57721	Poly(rC)-binding protein 1	PCBP1	8873500	28080000	15131000	3.16448	1.85579	5305400	19105000	6249700	3.60105	3.05695	15460000	10223000	5749400	0.661255	1.7781	6723200	17399000	9648900	2.5879	1.80321	3	2.12351
Q14152	Eukaryotic translation initiation factor 3 subunit A	EIF3A	20280000	136320000	57915000	6.72189	2.35379	31760000	95852000	48579000	3.01801	1.97312	71610000	43859000	22960000	0.61247	1.91024	36186000	74399000	33030000	2.05602	2.25247	3	2.1224
P41252	Isoleucine--tRNA ligase, cytoplasmic	IARS	8864200	22631000	13980000	2.55308	1.61881	7431000	30576000	13082000	4.11465	2.33726	22650000	20058000	8307100	0.885563	2.41456	5538300	21088000	10128000	3.80767	2.08215	3	2.11319
Q14103;O14979	Heterogeneous nuclear ribonucleoprotein D0;Heterogeneous nuclear ribonucleoprotein D-like	HNRNPD;HNRNPDL	1327400	4806300	1422000	3.62084	3.37996	460090	1243500	774670	2.70273	1.6052	894040	4261900	1230300	4.76701	3.46411	0	0	688300	0	0	3	2.11232
P47897	Glutamine--tRNA ligase	QARS	2246800	4078100	2814000	1.81507	1.44922	1570400	5212000	3296000	3.3189	1.58131	7034300	4835100	1935900	0.687361	2.4976	2355000	7643600	2638200	3.24569	2.89728	3	2.10635
Q07954	Prolow-density lipoprotein receptor-related protein 1;Low-density lipoprotein receptor-related protein 1 85 kDa subunit;Low-density lipoprotein receptor-related protein 1 515 kDa subunit;Low-density lipoprotein receptor-related protein 1 intracellular domain	LRP1	1117100	4645300	3307400	4.15836	1.40452	0	4440900	910280	∞	4.87861	1172700	2002400	0	1.70751	∞	0	0	863560	0	0	3	2.09438
P63010	AP-2 complex subunit beta	AP2B1	5155000	16187000	11497000	3.14006	1.40793	7235200	13646000	10742000	1.88606	1.27034	16280000	9852500	2991600	0.60519	3.29339	6409300	11834000	4941300	1.84638	2.39492	3	2.09164
P61026	Ras-related protein Rab-10	RAB10	26303000	69681000	49876000	2.64917	1.39708	39759000	72067000	43900000	1.8126	1.64162	62164000	38409000	10913000	0.617866	3.51956	29457000	60474000	33804000	2.05296	1.78896	3	2.08681
Q96I99	Succinyl-CoA ligase [GDP-forming] subunit beta, mitochondrial	SUCLG2	5176000	10757000	6888100	2.07825	1.56168	1827000	13377000	4827600	7.32184	2.77094	9195700	7808900	3241400	0.84919	2.40911	3797600	9931100	6291100	2.6151	1.5786	3	2.08008
Q01082;O15020	Spectrin beta chain, non-erythrocytic 1	SPTBN1	7053600	25459000	18135000	3.60936	1.40386	7964400	11082000	8902600	1.39144	1.2448	13735000	11293000	3316500	0.822206	3.4051	4085800	16203000	7226400	3.96569	2.2422	3	2.07399
P27824	Calnexin	CANX	8825100	28686000	12997000	3.2505	2.20712	7324400	27343000	14517000	3.73314	1.88352	28936000	18530000	8085500	0.640379	2.29176	12069000	28336000	15220000	2.34783	1.86176	3	2.06104
P39656	Dolichyl-diphosphooligosaccharide--protein glycosyltransferase 48 kDa subunit	DDOST	4826000	6652800	3864100	1.37853	1.72169	2019200	7310200	2562900	3.62034	2.85232	10818000	4466200	2738300	0.412849	1.63101	1448100	7169600	3843400	4.95104	1.86543	3	2.01761
P61020;P20339;P51148	Ras-related protein Rab-5B;Ras-related protein Rab-5A;Ras-related protein Rab-5C	RAB5B;RAB5A;RAB5C	5251000	16959000	6968300	3.22967	2.43374	5192400	17686000	8214000	3.40613	2.15315	11496000	9177100	5242600	0.798286	1.75049	10526000	12556000	7335900	1.19286	1.71158	3	2.01224
Q8IVD9	NudC domain-containing protein 3	NUDCD3	1211400	0	5949500	0	0	0	8090200	1876500	∞	4.31132	0	3544700	2065800	∞	1.7159	2870600	7200900	0	2.5085	∞	3	2.00907
P54136	Arginine--tRNA ligase, cytoplasmic	RARS	19525000	42470000	22312000	2.17516	1.90346	11277000	48518000	21031000	4.30239	2.30698	17718000	12663000	8482700	0.714697	1.4928	5531700	19468000	8348000	3.51935	2.33206	3	2.00882
P62834;P61224;A6NIZ1	Ras-related protein Rap-1A;Ras-related protein Rap-1b;Ras-related protein Rap-1b-like protein	RAP1A;RAP1B	3230100	3358800	2316100	1.03984	1.4502	2670200	5102800	1447400	1.91102	3.52549	2241900	0	0	0	0	2706700	4413600	1460600	1.63062	3.02177	3	1.99937
Q96SB8	Structural maintenance of chromosomes protein 6	SMC6	166920000	344820000	276780000	2.06578	1.24583	364160000	819640000	232400000	2.25077	3.52685	395760000	329630000	185920000	0.832904	1.77297	364220000	366740000	252800000	1.00692	1.45071	3	1.99909
Q9BPX5	Actin-related protein 2/3 complex subunit 5-like protein	ARPC5L	1174800	1594700	1863100	1.35742	0.855939	496120	2506600	753400	5.05241	3.32705	853650	917560	0	1.07487	∞	1434600	2084100	1149000	1.45274	1.81384	3	1.99894
P63241;Q9GZV4;Q6IS14	Eukaryotic translation initiation factor 5A-1	EIF5A	39914000	44854000	32693000	1.12377	1.37198	21995000	58706000	23167000	2.66906	2.53404	49469000	24006000	9350000	0.485274	2.56749	14675000	29644000	19525000	2.02003	1.51826	3	1.99794
P49736	DNA replication licensing factor MCM2	MCM2	1554100	3655700	995780	2.35229	3.67119	0	1694900	741190	∞	2.28673	0	1550500	0	∞	∞	0	0	0	0	0	3	1.98597
P61978	Heterogeneous nuclear ribonucleoprotein K	HNRNPK	22277000	54216000	37640000	2.43372	1.44038	24929000	71643000	19527000	2.87388	3.66892	40576000	22024000	15479000	0.542784	1.42283	18396000	26223000	18655000	1.42547	1.40568	3	1.98445
P62241	40S ribosomal protein S8	RPS8	24486000	59893000	44538000	2.44601	1.34476	17309000	42047000	27112000	2.4292	1.55086	56115000	37233000	14679000	0.663512	2.53648	35876000	43358000	17390000	1.20855	2.49327	3	1.98134
O75351;Q9UN37;Q6PIW4	Vacuolar protein sorting-associated protein 4B;Vacuolar protein sorting-associated protein 4A;Fidgetin-like protein 1	VPS4B;VPS4A;FIGNL1	2637900	4698600	3250800	1.78119	1.44537	1150500	4697200	2334900	4.08275	2.01173	6816800	3104000	1295200	0.455346	2.39654	2763900	4499000	2224400	1.62777	2.02257	3	1.96905
P12235;P12236	ADP/ATP translocase 1;ADP/ATP translocase 3;ADP/ATP translocase 3, N-terminally processed	SLC25A4;SLC25A6	41813000	72756000	54067000	1.74003	1.34566	8177900	110510000	37899000	13.5132	2.91591	55936000	49141000	27971000	0.878522	1.75686	25125000	60058000	32475000	2.39037	1.84936	3	1.96695
P35606	Coatomer subunit beta	COPB2	7243200	16296000	12463000	2.24983	1.30755	4094000	16962000	6387100	4.14314	2.65567	16117000	9545700	3843600	0.592275	2.48353	4843500	10388000	7414800	2.14473	1.40098	3	1.96193
P33991	DNA replication licensing factor MCM4	MCM4	9515100	20151000	17176000	2.11779	1.17321	6575300	11379000	9344300	1.73057	1.21775	14039000	14411000	4739700	1.0265	3.04049	5725900	12629000	5277400	2.20559	2.39303	3	1.95612
Q96HC4	PDZ and LIM domain protein 5	PDLIM5	4554000	8463600	7054200	1.8585	1.1998	1793800	12404000	6494500	6.91493	1.90992	5705700	6857000	2737500	1.20178	2.50484	2502600	7705400	3487000	3.07896	2.20975	3	1.95608
O60684;O15131;P52294	Importin subunit alpha-7;Importin subunit alpha-6;Importin subunit alpha-5;Importin subunit alpha-5, N-terminally processed	KPNA6;KPNA5;KPNA1	0	5671000	2508200	∞	2.26098	2403900	27029000	0	11.2438	∞	1229700	2157400	1323900	1.75441	1.62958	1331700	1213200	0	0.911016	∞	3	1.94528
Q8TC07	TBC1 domain family member 15	TBC1D15	521990	1664500	1333600	3.18876	1.24813	0	2910400	889920	∞	3.27041	1738700	1366500	880960	0.785932	1.55115	540580	2174300	1275100	4.02216	1.7052	3	1.94372
Q8N9I5	Fatty acid desaturase 6	FADS6	2355000	6410900	4730900	2.72225	1.35511	1499500	6283800	3666400	4.1906	1.71389	5204300	3875800	1520000	0.74473	2.54987	2087800	3951800	1863300	1.89281	2.12086	3	1.93493
Q15084	Protein disulfide-isomerase A6	PDIA6	19985000	37184000	32338000	1.8606	1.14985	14670000	30303000	20299000	2.06564	1.49283	21861000	23039000	6587700	1.05389	3.49728	18043000	25495000	15975000	1.41301	1.59593	3	1.93397
P07814	Bifunctional glutamate/proline--tRNA ligase;Glutamate--tRNA ligase;Proline--tRNA ligase	EPRS	3016800	12720000	7108400	4.21639	1.78943	2823300	7472700	5098800	2.6468	1.46558	6962700	6467500	2883200	0.928878	2.24317	2493200	10066000	4517900	4.03738	2.22803	3	1.93155
Q16222;Q3KQV9	UDP-N-acetylhexosamine pyrophosphorylase;UDP-N-acetylgalactosamine pyrophosphorylase;UDP-N-acetylglucosamine pyrophosphorylase	UAP1	7776500	15882000	16707000	2.04231	0.95062	8534400	17991000	6718200	2.10806	2.67795	5290700	9611000	4789500	1.81658	2.00668	7227000	10761000	5151600	1.489	2.08887	3	1.93103
Q13347	Eukaryotic translation initiation factor 3 subunit I	EIF3I	4634500	14405000	10217000	3.10821	1.40991	2638300	16419000	9084400	6.22333	1.80738	11527000	9590600	3130700	0.832012	3.0634	5442100	9650700	6729600	1.77334	1.43407	3	1.92869
Q92888	Rho guanine nucleotide exchange factor 1	ARHGEF1	2869500	6425700	4873900	2.23931	1.31839	3194000	6541000	4246600	2.0479	1.54029	6804900	4064600	1954600	0.597305	2.0795	3452800	6075500	2229900	1.75959	2.72456	3	1.91569
P08621	U1 small nuclear ribonucleoprotein 70 kDa	SNRNP70	489510	10569000	2636600	21.591	4.00857	0	0	0	0	0	0	339160	0	∞	∞	0	857280	494030	∞	1.73528	3	1.91462
P11217;P11216;P06737	Glycogen phosphorylase, muscle form;Glycogen phosphorylase, brain form;Glycogen phosphorylase, liver form	PYGM;PYGB;PYGL	2773100	5426400	4027900	1.9568	1.3472	1288100	3399400	3018900	2.63908	1.12604	5018100	5080300	1678900	1.0124	3.02597	2027100	4502700	2143300	2.22125	2.10083	3	1.90001
Q9UBB4	Ataxin-10	ATXN10	9995300	48953000	16618000	4.8976	2.94578	4350300	17192000	11984000	3.95191	1.43458	13830000	11596000	7057300	0.838467	1.64312	5510200	13128000	8408700	2.38249	1.56124	3	1.89618
Q14289	Protein-tyrosine kinase 2-beta	PTK2B	9225200	10661000	5307500	1.15564	2.00867	2074600	6106300	5052700	2.94336	1.20852	9707100	3326900	1514300	0.342729	2.19699	4101900	6380600	3042800	1.55552	2.09695	3	1.87778
P08238;Q58FF7;Q58FF6;Q58FG1	Heat shock protein HSP 90-beta	HSP90AB1	773220000	1261400000	786250000	1.63136	1.60432	454560000	797220000	638910000	1.75383	1.24778	1112900000	624180000	273680000	0.560859	2.28069	729930000	963630000	405540000	1.32017	2.37617	3	1.87724
P07355;A6NMY6	Annexin A2;Putative annexin A2-like protein	ANXA2;ANXA2P2	146520000	308290000	336930000	2.10408	0.914997	90599000	431270000	172140000	4.76021	2.50534	204050000	208560000	86118000	1.0221	2.42179	129440000	183350000	112080000	1.41649	1.63589	3	1.86951
P23528;Q9Y281	Cofilin-1;Cofilin-2	CFL1;CFL2	32161000	99453000	85476000	3.09235	1.16352	45086000	158550000	52100000	3.51661	3.04319	49173000	55410000	31224000	1.12684	1.7746	36058000	62725000	42134000	1.73956	1.4887	3	1.8675
P11413	Glucose-6-phosphate 1-dehydrogenase	G6PD	1962100	5310400	4241000	2.70649	1.25216	1899900	5998500	3113300	3.15727	1.92673	5097500	4957900	2523400	0.972614	1.96477	2840400	10799000	4676600	3.80193	2.30916	3	1.8632
Q13263	Transcription intermediary factor 1-beta	TRIM28	12666000	38466000	23914000	3.03695	1.60851	11056000	32998000	25317000	2.98462	1.30339	20013000	19082000	6603400	0.95348	2.88972	11279000	17750000	10753000	1.57372	1.6507	3	1.86308
P10809	60 kDa heat shock protein, mitochondrial	HSPD1	119030000	284680000	140780000	2.39167	2.02216	77633000	216000000	95522000	2.78232	2.26126	129910000	106020000	57377000	0.816103	1.84778	91697000	146130000	110650000	1.59362	1.32065	3	1.86296
Q9NP72	Ras-related protein Rab-18	RAB18	3023000	5702900	1965400	1.8865	2.90165	1928800	4459300	3158100	2.31196	1.41202	3752900	2686100	1634300	0.71574	1.64358	2893300	4445200	3105500	1.53638	1.4314	3	1.84716
P21333	Filamin-A	FLNA	356630000	849100000	514750000	2.3809	1.64954	276350000	651810000	517770000	2.35864	1.25888	475300000	464570000	178200000	0.977425	2.60701	255910000	511290000	275250000	1.99793	1.85755	3	1.84325
P55072	Transitional endoplasmic reticulum ATPase	VCP	23900000	46042000	32263000	1.92644	1.42708	18885000	33124000	17698000	1.75398	1.87162	20902000	10280000	5278700	0.491819	1.94745	11281000	21037000	9902000	1.86482	2.12452	3	1.84267
Q9H0U4;Q92928;P62820;P51153;Q92930;P61006;P59190	Ras-related protein Rab-1B;Putative Ras-related protein Rab-1C;Ras-related protein Rab-1A	RAB1B;RAB1C;RAB1A	12506000	26844000	20652000	2.14649	1.29983	10016000	21203000	13726000	2.11691	1.54473	14186000	13660000	6866100	0.962921	1.98948	15865000	16179000	6400100	1.01979	2.52793	3	1.84049
P05388;Q8NHW5	60S acidic ribosomal protein P0;60S acidic ribosomal protein P0-like	RPLP0;RPLP0P6	61398000	74342000	59919000	1.21082	1.24071	25865000	44735000	34089000	1.72956	1.3123	128540000	45818000	19840000	0.356449	2.30938	44965000	59645000	24405000	1.32648	2.44397	3	1.82659
P15170;Q8IYD1	Eukaryotic peptide chain release factor GTP-binding subunit ERF3A;Eukaryotic peptide chain release factor GTP-binding subunit ERF3B	GSPT1;GSPT2	1634800	2103300	1312600	1.28658	1.60239	744670	1587600	1596600	2.13195	0.994363	1218500	1386700	489390	1.13804	2.83353	983160	1076700	580740	1.09514	1.85401	3	1.82107
Q9UNM6	26S proteasome non-ATPase regulatory subunit 13	PSMD13	8284300	17997000	11520000	2.17242	1.56224	6502400	9657100	6149500	1.48516	1.57039	20373000	14099000	6586700	0.692043	2.14053	8373500	9076600	4516300	1.08397	2.00974	3	1.82072
O60831	PRA1 family protein 2	PRAF2	1942800	5583500	3048400	2.87394	1.83162	1652400	3204400	2181300	1.93924	1.46903	0	2500400	2143200	∞	1.16667	2501200	4526200	1627100	1.80961	2.78176	3	1.81227
O75340	Programmed cell death protein 6	PDCD6	939700	3786900	2300400	4.0299	1.64619	0	3315600	1196900	∞	2.77016	0	1252600	0	∞	∞	0	2299000	2254300	∞	1.01983	3	1.81206
O00264	Membrane-associated progesterone receptor component 1	PGRMC1	2987800	5466700	4211100	1.82967	1.29816	1690700	5779600	2624500	3.41847	2.20217	4135900	3779400	1628700	0.913804	2.3205	2529300	4704100	3344000	1.85984	1.40673	3	1.80689
O43776	Asparagine--tRNA ligase, cytoplasmic	NARS	4099300	9363900	5309400	2.28427	1.76365	1586100	6773100	3456100	4.27029	1.95975	7089400	3386200	1503200	0.477643	2.25266	2300000	3710500	3010600	1.61326	1.23248	3	1.80213
Q06323	Proteasome activator complex subunit 1	PSME1	2930300	9795900	5790500	3.34297	1.69172	2576000	6460000	3223900	2.50776	2.00378	5354400	3848500	2277900	0.718755	1.68949	3412900	4478500	2482000	1.31223	1.80439	3	1.79735
O00148;Q13838	ATP-dependent RNA helicase DDX39A;Spliceosome RNA helicase DDX39B	DDX39A;DDX39B	31575000	60510000	49992000	1.91639	1.21039	13539000	48624000	29518000	3.5914	1.64727	66897000	45639000	19772000	0.682228	2.30826	21891000	50534000	25752000	2.30844	1.96233	3	1.78206
Q14566	DNA replication licensing factor MCM6	MCM6	6451500	13675000	8253300	2.11966	1.65691	564750	3864500	5244300	6.84285	0.736895	6959900	7289000	2653900	1.04729	2.74652	1444400	8272100	4258000	5.72701	1.94272	3	1.77076
Q7L1Q6	Basic leucine zipper and W2 domain-containing protein 1	BZW1	10481000	33671000	24182000	3.21258	1.3924	13363000	24394000	14842000	1.82549	1.64358	18475000	16406000	6434400	0.888011	2.54973	13419000	21600000	14427000	1.60966	1.49719	3	1.77073
Q99613;B5ME19	Eukaryotic translation initiation factor 3 subunit C;Eukaryotic translation initiation factor 3 subunit C-like protein	EIF3C;EIF3CL	13415000	36918000	24331000	2.75199	1.51732	8778500	28234000	21676000	3.21627	1.30255	24052000	19638000	8827700	0.816481	2.22459	11347000	27419000	13504000	2.41641	2.03044	3	1.76872
P60842;Q14240	Eukaryotic initiation factor 4A-I;Eukaryotic initiation factor 4A-II;Eukaryotic initiation factor 4A-II, N-terminally processed	EIF4A1;EIF4A2	143760000	182490000	101730000	1.26941	1.79387	41251000	150300000	64946000	3.64355	2.31423	178700000	50901000	33907000	0.284841	1.50119	62199000	88782000	60760000	1.42739	1.46119	3	1.76762
P40616	ADP-ribosylation factor-like protein 1	ARL1	3822900	11482000	5179400	3.00348	2.21686	589570	7505300	4207500	12.7301	1.78379	5933900	3768400	2229300	0.635063	1.6904	2022000	4384700	3180300	2.1685	1.37871	3	1.76744
P62195;Q8NB90	26S protease regulatory subunit 8	PSMC5	12461000	27838000	19822000	2.23401	1.4044	7568500	21535000	14550000	2.84535	1.48007	20291000	12432000	5995800	0.612685	2.07345	12289000	17434000	8297200	1.41867	2.10119	3	1.76478
Q13155	Aminoacyl tRNA synthase complex-interacting multifunctional protein 2	AIMP2	13834000	47440000	46978000	3.42923	1.00983	15058000	61854000	30879000	4.10772	2.00311	20286000	28670000	11897000	1.41329	2.40985	13647000	40372000	25206000	2.95831	1.60168	3	1.75612
P52789;P52790	Hexokinase-2	HK2	5178500	12932000	5453100	2.49725	2.3715	2841100	9840400	7320500	3.46359	1.34423	8698600	7012400	3781600	0.806153	1.85435	3503900	6640800	4589300	1.89526	1.44702	3	1.75427
P30740;P50452;P50453;O75830	Leukocyte elastase inhibitor;Serpin B8;Serpin B9;Serpin I2	SERPINB1;SERPINB8;SERPINB9;SERPINI2	957040	2420200	1665900	2.52884	1.45279	823780	2388200	2237500	2.89907	1.06735	965020	1610100	575240	1.66846	2.79901	876930	1471100	885270	1.67756	1.66175	3	1.74522
P61019;Q8WUD1	Ras-related protein Rab-2A;Ras-related protein Rab-2B	RAB2A;RAB2B	15298000	36573000	26314000	2.3907	1.38987	15667000	36038000	17290000	2.30025	2.08433	19153000	12025000	5725800	0.627839	2.10014	13488000	18835000	13412000	1.39643	1.40434	3	1.74467
P60660;P14649	Myosin light polypeptide 6	MYL6	124900000	279430000	161010000	2.23723	1.73548	33584000	228590000	158390000	6.80652	1.44321	99041000	83104000	48194000	0.839087	1.72436	58383000	105900000	51242000	1.81388	2.06666	3	1.74243
P11172	Uridine 5-monophosphate synthase;Orotate phosphoribosyltransferase;Orotidine 5-phosphate decarboxylase	UMPS	2688900	4701800	3466500	1.7486	1.35635	939010	3756100	2522700	4.00006	1.48892	2913100	2366900	1342900	0.812502	1.76253	684650	2768100	1173000	4.04309	2.35985	3	1.74191
Q99873	Protein arginine N-methyltransferase 1	PRMT1	1777000	5146300	4386600	2.89606	1.17319	1650300	5889100	2893200	3.5685	2.0355	2611100	3608500	1448400	1.38198	2.49137	2225200	3978300	3148700	1.78784	1.26347	3	1.74088
P49368	T-complex protein 1 subunit gamma	CCT3	28048000	132940000	87681000	4.73973	1.51618	23365000	111060000	83651000	4.75326	1.32766	53548000	53170000	30381000	0.992941	1.75011	25771000	96898000	40962000	3.75996	2.36556	3	1.73988
P46781	40S ribosomal protein S9	RPS9	47593000	138970000	81276000	2.91997	1.70985	29841000	92248000	49764000	3.09132	1.85371	108300000	67582000	38657000	0.624026	1.74825	54172000	83742000	50894000	1.54585	1.64542	3	1.73931
P14868	Aspartate--tRNA ligase, cytoplasmic	DARS	33122000	102020000	60546000	3.08013	1.685	27981000	69925000	49934000	2.49902	1.40035	66588000	47921000	22788000	0.719664	2.10291	24335000	59373000	33815000	2.43982	1.75582	3	1.73602
P19105;O14950;P24844	Myosin regulatory light chain 12A;Myosin regulatory light chain 12B;Myosin regulatory light polypeptide 9	MYL12A;MYL12B;MYL9	66906000	153720000	85691000	2.29755	1.79389	12195000	140550000	77306000	11.5252	1.8181	59550000	52065000	28613000	0.874307	1.81963	29438000	57403000	38040000	1.94996	1.50902	3	1.73516
Q9P2J5	Leucine--tRNA ligase, cytoplasmic	LARS	4066300	8991300	6989400	2.21117	1.28642	3589100	9966100	5109200	2.77677	1.95062	7221300	6816800	3291100	0.943985	2.07128	3857000	8114900	4976500	2.10394	1.63064	3	1.73474
O00303	Eukaryotic translation initiation factor 3 subunit F	EIF3F	14042000	74270000	34518000	5.28913	2.15163	66840000	302360000	117530000	4.52364	2.57262	17157000	23625000	25373000	1.37699	0.931108	11853000	68261000	54694000	5.75896	1.24805	3	1.72585
Q7L2H7	Eukaryotic translation initiation factor 3 subunit M	EIF3M	2033800	9313200	4106100	4.57921	2.26814	886880	2568200	1413400	2.89577	1.81704	0	1893700	0	∞	∞	746160	1674100	1537600	2.24362	1.08877	3	1.72465
P63244	Guanine nucleotide-binding protein subunit beta-2-like 1;Guanine nucleotide-binding protein subunit beta-2-like 1, N-terminally processed	GNB2L1	7526400	7901900	2932400	1.04989	2.69469	0	5416800	3844600	∞	1.40894	6246700	7270200	3912200	1.16385	1.85834	7558900	6503600	7135100	0.86039	0.911494	3	1.71836
P63261;P60709;Q6S8J3;A5A3E0;P0CG38;Q9BYX7;P0CG39	Actin, cytoplasmic 2;Actin, cytoplasmic 2, N-terminally processed;Actin, cytoplasmic 1;Actin, cytoplasmic 1, N-terminally processed	ACTG1;ACTB	2020000000	3401100000	1705100000	1.68371	1.99466	883690000	2166600000	1567100000	2.45176	1.38255	2801400000	1480000000	866590000	0.528307	1.70784	1408300000	1631900000	954410000	1.15877	1.70985	3	1.69873
Q9BZQ8	Protein Niban	FAM129A	13804000	26172000	20290000	1.89597	1.2899	5922800	26036000	23449000	4.39589	1.11032	18862000	21599000	8261600	1.14511	2.61438	10783000	26287000	14812000	2.43782	1.77471	3	1.69733
P46940;Q86VI3	Ras GTPase-activating-like protein IQGAP1	IQGAP1	70502000	158130000	94859000	2.24292	1.667	67643000	136550000	99303000	2.01869	1.37508	130950000	80077000	43144000	0.611508	1.85604	64408000	107460000	57646000	1.66843	1.86414	3	1.69057
Q14257	Reticulocalbin-2	RCN2	13917000	17036000	10516000	1.22411	1.62001	2742200	16978000	11607000	6.19138	1.46274	10722000	6846900	3408700	0.638584	2.00865	4229100	7543100	4591700	1.78362	1.64277	3	1.68354
O75533	Splicing factor 3B subunit 1	SF3B1	1743600	8625300	14809000	4.94683	0.582436	0	16668000	6451700	∞	2.58351	8325600	10517000	5323700	1.26321	1.97551	3488800	5785600	3834100	1.65834	1.50899	3	1.66261
Q8WUI4;Q9UKV0;P56524;Q9UQL6	Histone deacetylase 7	HDAC7	1331600	0	0	0	0	0	1170500	0	∞	∞	0	112010	0	∞	∞	70303	244960	73945	3.48435	3.31273	3	1.65637
P49411	Elongation factor Tu, mitochondrial	TUFM	6111900	10261000	7585200	1.67886	1.35277	1490000	12282000	7107700	8.24295	1.72799	8981000	6662700	3691300	0.741866	1.80497	3788000	7716700	4789200	2.03714	1.61127	3	1.62425
P05141;Q9H0C2	ADP/ATP translocase 2;ADP/ATP translocase 2, N-terminally processed	SLC25A5	8974400	18381000	11077000	2.04816	1.65938	1781200	15006000	8811100	8.42466	1.70308	11831000	8265000	5072400	0.698588	1.62941	5243200	9273300	6171900	1.76863	1.5025	3	1.62359
P06703	Protein S100-A6	S100A6	15529000	24138000	11927000	1.55438	2.02381	12470000	23466000	20863000	1.8818	1.12477	0	11301000	8987900	∞	1.25736	0	29009000	13934000	∞	2.08189	3	1.62196
P00558;P07205	Phosphoglycerate kinase 1	PGK1	24968000	62808000	27432000	2.51554	2.28959	7650500	34802000	29325000	4.54898	1.18677	13516000	23195000	13468000	1.71611	1.72223	11499000	28495000	22382000	2.47804	1.27312	3	1.61793
Q9BYP7	Serine/threonine-protein kinase WNK3	WNK3	7017900	22249000	11141000	3.17032	1.99704	7122400	15087000	14912000	2.11825	1.01174	4255600	5762400	2876000	1.35407	2.00362	5219700	6939000	4875200	1.32939	1.42333	3	1.60893
P60903	Protein S100-A10	S100A10	2390400	4888100	3854000	2.04489	1.26832	1455700	4473300	4242800	3.07295	1.05433	2197500	3288300	1257500	1.49638	2.61495	1398900	2770700	1851400	1.98063	1.49654	3	1.60853
P62266	40S ribosomal protein S23	RPS23	8909700	28013000	22662000	3.1441	1.23612	8525900	18531000	10640000	2.17349	1.74164	30081000	15119000	9323600	0.50261	1.62158	20422000	20799000	11393000	1.01846	1.82559	3	1.60623
P61163;P42025	Alpha-centractin	ACTR1A	23220000	51877000	29406000	2.23415	1.76416	24738000	40378000	31541000	1.63223	1.28018	49792000	34889000	17937000	0.700695	1.94509	24548000	48419000	33821000	1.97242	1.43163	3	1.60526
Q13045	Protein flightless-1 homolog	FLII	4585400	8874400	5585700	1.93536	1.58877	4016400	10600000	6427200	2.63918	1.64924	7659500	4109500	3119200	0.536523	1.31749	3548200	8834100	4821700	2.48974	1.83215	3	1.59691
P25705	ATP synthase subunit alpha, mitochondrial	ATP5A1	41051000	115760000	59357000	2.81991	1.95023	28170000	84658000	65961000	3.00525	1.28346	62663000	52961000	33250000	0.845172	1.59281	37080000	59790000	39256000	1.61246	1.52308	3	1.5874
P50213	Isocitrate dehydrogenase [NAD] subunit alpha, mitochondrial	IDH3A	7340500	29511000	22412000	4.0203	1.31675	8048500	30660000	14445000	3.80941	2.12253	25537000	12939000	9953800	0.506677	1.29991	12365000	28755000	18294000	2.32552	1.57183	3	1.57775
P31153	S-adenosylmethionine synthase isoform type-2	MAT2A	2815600	8675800	4985100	3.08133	1.74035	2453000	6340600	4938100	2.58483	1.28402	5564500	4126400	2334200	0.741558	1.7678	2820100	5676300	3831100	2.0128	1.48164	3	1.56845
Q3LXA3	Bifunctional ATP-dependent dihydroxyacetone kinase/FAD-AMP lyase (cyclizing);ATP-dependent dihydroxyacetone kinase;FAD-AMP lyase (cyclizing)	DAK	910760	2471200	1858200	2.71334	1.32989	1180700	1740000	1303000	1.4737	1.33538	1606300	1555100	669290	0.968126	2.32351	1308500	1939300	1545600	1.48208	1.25472	3	1.56087
P19367;Q2TB90	Hexokinase-1	HK1	1475100	3472000	1780000	2.35374	1.95056	607730	2541700	1413400	4.18228	1.79829	2269200	2825800	1455700	1.24528	1.9412	866290	1027000	2019400	1.18552	0.508567	3	1.54965
P00338	L-lactate dehydrogenase A chain	LDHA	102260000	141900000	116980000	1.38764	1.21303	90828000	141490000	79076000	1.55778	1.78929	129040000	88276000	51613000	0.684098	1.71034	79387000	88024000	60522000	1.1088	1.45441	3	1.54177
P50991	T-complex protein 1 subunit delta	CCT4	59662000	286730000	173820000	4.80591	1.64958	57379000	153100000	147860000	2.66822	1.03544	52828000	92708000	52871000	1.7549	1.75348	30338000	114170000	66376000	3.76327	1.72005	3	1.53964
Q6DD88	Atlastin-3	ATL3	12002000	39093000	32575000	3.25721	1.20009	11861000	51594000	24868000	4.34989	2.07471	28254000	21824000	14701000	0.772422	1.48452	7494400	28614000	21151000	3.81805	1.35284	3	1.52804
P00367;P49448	Glutamate dehydrogenase 1, mitochondrial;Glutamate dehydrogenase 2, mitochondrial	GLUD1;GLUD2	15504000	58226000	30465000	3.75555	1.91124	11706000	37141000	34478000	3.17282	1.07724	15683000	25223000	13332000	1.6083	1.89191	11147000	24950000	20628000	2.23827	1.20952	3	1.52248
P62318	Small nuclear ribonucleoprotein Sm D3	SNRPD3	2047500	4484900	2798000	2.19043	1.60289	836210	3571500	2236900	4.27106	1.59663	2230700	1623000	1431400	0.727574	1.13385	1555000	2797600	1604900	1.7991	1.74316	3	1.51914
Q8N3I7	Bardet-Biedl syndrome 5 protein	BBS5	911950	22596000	15505000	24.7777	1.45734	4786100	23007000	11923000	4.80705	1.92963	2306500	2675200	1309200	1.15985	2.04339	3205400	2329400	3659500	0.726711	0.636535	3	1.51672
Q9Y6Y0	Influenza virus NS1A-binding protein	IVNS1ABP	0	1034800	931910	∞	1.11041	0	1088500	0	∞	∞	0	547990	0	∞	∞	533680	997730	526590	1.86953	1.8947	3	1.50255
P18124	60S ribosomal protein L7	RPL7	30249000	34096000	25969000	1.12718	1.31295	9611600	40441000	27352000	4.20752	1.47854	67495000	17540000	16356000	0.259871	1.07239	30442000	46992000	22212000	1.54366	2.11561	3	1.49487
Q13162	Peroxiredoxin-4	PRDX4	25456000	49354000	38841000	1.9388	1.27067	17741000	35666000	27867000	2.01037	1.27987	33699000	24964000	17820000	0.740793	1.4009	16273000	35202000	17549000	2.16322	2.00593	3	1.48934
O60610	Protein diaphanous homolog 1	DIAPH1	5716200	9099800	5744300	1.59193	1.58414	1264700	6062600	2885900	4.79371	2.10077	6591000	3782400	4009900	0.573873	0.943265	1720600	5868800	4420200	3.4109	1.32772	3	1.48897
Q9UNS2	COP9 signalosome complex subunit 3	COPS3	4664000	6269600	3578800	1.34425	1.75187	5063000	6492400	4869700	1.28232	1.33322	5900600	2988300	2284300	0.50644	1.30819	2764400	3679000	2386500	1.33085	1.54159	3	1.48372
P09497	Clathrin light chain B	CLTB	976060	4163700	1437900	4.26582	2.89568	0	5840100	3769700	∞	1.54922	0	1800800	0	∞	∞	0	0	0	0	0	3	1.48163
P22314	Ubiquitin-like modifier-activating enzyme 1	UBA1	137330000	183450000	161230000	1.33583	1.13782	118710000	175480000	124380000	1.47822	1.41084	95714000	108650000	50604000	1.13515	2.14706	105910000	150550000	124050000	1.42149	1.21362	3	1.47734
P52272	Heterogeneous nuclear ribonucleoprotein M	HNRNPM	960860	2004500	1237300	2.08615	1.62006	672180	3535800	2373900	5.2602	1.48945	3883200	1823300	1771300	0.469535	1.02936	966050	3004100	1750600	3.10967	1.71604	3	1.46373
Q8N3D4	EH domain-binding protein 1-like protein 1	EHBP1L1	2705700	0	0	0	0	2117500	4413700	2173600	2.08439	2.03059	1735100	3050500	1406600	1.75811	2.1687	1026900	2001500	1215800	1.94907	1.64624	3	1.46139
P30626	Sorcin	SRI	1099600	2647700	1312200	2.40788	2.01776	789900	2046700	2286800	2.59109	0.895006	0	2182600	0	∞	∞	0	1861400	1277100	∞	1.45752	3	1.45676
P09382	Galectin-1	LGALS1	36446000	68298000	58055000	1.87395	1.17644	14293000	47738000	35737000	3.33996	1.33581	28972000	33031000	19451000	1.1401	1.69816	22778000	43495000	28395000	1.90952	1.53178	3	1.43555
P62277	40S ribosomal protein S13	RPS13	32744000	61997000	50379000	1.89339	1.23061	19885000	41333000	32662000	2.0786	1.26548	49259000	42467000	22396000	0.862117	1.89619	36260000	43247000	34809000	1.19269	1.24241	3	1.40867
O95197	Reticulon-3	RTN3	24470000	38109000	25594000	1.55738	1.48898	27637000	47312000	31311000	1.71191	1.51103	69655000	15093000	11416000	0.216682	1.32209	9746400	20448000	15920000	2.09801	1.28442	3	1.40163
Q8NE71	ATP-binding cassette sub-family F member 1	ABCF1	3933000	5841500	3614200	1.48525	1.61626	0	1823000	2790600	∞	0.653265	2156200	3010000	1961100	1.39597	1.53485	1139100	4382700	2614000	3.84751	1.67663	3	1.37025
P62244	40S ribosomal protein S15a	RPS15A	26321000	59303000	40579000	2.25307	1.46142	14922000	34175000	28304000	2.29024	1.20743	35185000	20020000	15753000	0.568992	1.27087	24375000	30219000	20636000	1.23975	1.46438	3	1.35102
O00429	Dynamin-1-like protein	DNM1L	11842000	29287000	23862000	2.47315	1.22735	7443700	41739000	25299000	5.60729	1.64983	37311000	20446000	16497000	0.547989	1.23938	4994600	19759000	15422000	3.95607	1.28122	3	1.34944
P31323;P13861	cAMP-dependent protein kinase type II-beta regulatory subunit;cAMP-dependent protein kinase type II-alpha regulatory subunit	PRKAR2B;PRKAR2A	3229200	9005800	4980400	2.78886	1.80825	3154700	4037300	4591000	1.27977	0.879394	2731000	3470600	2779800	1.27082	1.24851	2168300	4652200	3321100	2.14555	1.4008	3	1.33424
P62854;Q5JNZ5	40S ribosomal protein S26;Putative 40S ribosomal protein S26-like 1	RPS26;RPS26P11	26285000	33295000	24701000	1.26669	1.34792	4925000	9766200	0	1.98298	∞	11699000	14331000	0	1.22498	∞	11091000	9618500	7549700	0.867235	1.27402	3	1.31097
P04083	Annexin A1	ANXA1	106140000	234140000	284800000	2.20595	0.822121	62471000	172580000	129630000	2.76256	1.33133	68289000	109860000	70328000	1.60875	1.56211	57193000	128570000	87704000	2.248	1.46595	3	1.29538
P34931	Heat shock 70 kDa protein 1-like	HSPA1L	0	0	0	0	0	8963100	10654000	0	1.18865	∞	5159200	7758900	3000800	1.5039	2.58561	0	5598100	0	∞	∞	3	1.29281
P29590	Protein PML	PML	1103100	1253700	726960	1.13652	1.72458	0	1231200	1689300	∞	0.728823	0	1200000	896320	∞	1.33881	0	1682900	0	∞	∞	3	1.26407
Q9P258	Protein RCC2	RCC2	825290	2782900	1379300	3.37203	2.01762	752760	3969600	0	5.27339	∞	0	0	1401100	0	0	0	5616000	3214000	∞	1.74736	3	1.25499
A4FU69	EF-hand calcium-binding domain-containing protein 5	EFCAB5	4262700	0	9365900	0	0	0	7124500	0	∞	∞	0	5574900	2402200	∞	2.32075	0	3513700	2479500	∞	1.4171	3	1.24595
P04049	RAF proto-oncogene serine/threonine-protein kinase	RAF1	799670000	1791200000	2772300000	2.23992	0.646106	7878000	2549600000	0	323.635	∞	802200000	1243700000	738840000	1.55036	1.68331	616380000	986090000	789990000	1.59981	1.24823	3	1.19255
O43681	ATPase ASNA1	ASNA1	580300	2555000	1834900	4.4029	1.39245	554680	1816000	1306300	3.27396	1.39019	0	1192600	0	0	0	607440	1953500	1070000	3.21596	1.8257	3	1.15208
Q9NVJ2	ADP-ribosylation factor-like protein 8B	ARL8B	1066300	3655300	3006400	3.42802	1.21584	0	1914400	1417000	∞	1.35102	1128100	0	0	0	0	0	1847500	1090800	∞	1.69371	3	1.06514
P17980	26S protease regulatory subunit 6A	PSMC3	7622000	16966000	12356000	2.22592	1.3731	4461600	7299100	4296400	1.63598	1.69889	0	0	0	0	0	0	6324900	0	∞	∞	3	1.024
Q96T76	MMS19 nucleotide excision repair protein homolog	MMS19	0	1988000	0	∞	∞	0	2434100	0	∞	∞	2415600	1241400	1262800	0.51391	0.983054	0	1299300	0	∞	∞	3	0.983054
Q9Y295	Developmentally-regulated GTP-binding protein 1	DRG1	0	2071900	1401400	∞	1.47845	0	1339700	945780	∞	1.4165	0	0	459330	0	0	448860	1367800	0	3.04728	∞	3	0.964984
O94925	Glutaminase kidney isoform, mitochondrial	GLS	1621200	2843300	0	1.75382	∞	3572400	6408800	0	1.79398	∞	7168000	4394600	0	0.613086	∞	0	0	0	0	0	2	∞
A6NIH7	Protein unc-119 homolog B	UNC119B	1980200	8618000	0	4.35209	∞	2071600	4918600	0	2.3743	∞	0	0	0	0	0	0	0	0	0	0	2	∞
O75643	U5 small nuclear ribonucleoprotein 200 kDa helicase	SNRNP200	1122300	0	867690	0	0	0	1072700	0	∞	∞	0	1008400	0	∞	∞	0	0	0	0	0	2	∞
O76094	Signal recognition particle subunit SRP72	SRP72	0	0	895850	0	0	0	4009700	0	∞	∞	0	1330400	0	∞	∞	1005300	0	0	0	0	2	∞
P07741	Adenine phosphoribosyltransferase	APRT	3854800	4339800	0	1.12582	∞	1271800	2690000	0	2.11511	∞	3517400	0	0	0	0	4145000	0	0	0	0	2	∞
P27797	Calreticulin	CALR	363550	493710	0	1.35803	∞	161790	0	154340	0	0	0	0	175670	0	0	109100	264100	0	2.42071	∞	2	∞
Q8TF05	Serine/threonine-protein phosphatase 4 regulatory subunit 1	PPP4R1	0	0	1544100	0	0	942200	2372000	0	2.51751	∞	0	0	0	0	0	0	1866200	0	∞	∞	2	∞
Q96L96	Alpha-protein kinase 3	ALPK3	0	36101000	0	∞	∞	0	4363200	0	∞	∞	0	0	0	0	0	0	0	0	0	0	2	∞
Q99798	Aconitate hydratase, mitochondrial	ACO2	586110	1995600	0	3.40482	∞	258130	0	1061700	0	0	0	0	0	0	0	0	1146200	0	∞	∞	2	∞
Q9BYN0	Sulfiredoxin-1	SRXN1	498080	759760	0	1.52538	∞	256380	1098100	0	4.2831	∞	743600	0	0	0	0	0	0	0	0	0	2	∞
Q9H1E5	Thioredoxin-related transmembrane protein 4	TMX4	1221200	4077400	0	3.33885	∞	0	0	0	0	0	0	0	0	0	0	0	1639900	0	∞	∞	2	∞
Q8IX12	Cell division cycle and apoptosis regulator protein 1	CCAR1	1166700000	1212800000	9265300	1.03951	130.897	691810000	219370000	68484000	0.317096	3.20323	78499000	69064000	2624000	0.879807	26.3201	147590000	471360000	13782000	3.19371	34.2011	2	48.6554
P18669;P15259;Q8N0Y7	Phosphoglycerate mutase 1;Phosphoglycerate mutase 2;Probable phosphoglycerate mutase 4	PGAM1;PGAM2;PGAM4	13477000	39086000	30458000	2.9002	1.28328	16626000	74228000	5469200	4.46457	13.572	31213000	10953000	0	0.350911	∞	11999000	5136200	6094600	0.428052	0.842746	2	5.23267
Q5VYK3	Proteasome-associated protein ECM29 homolog	ECM29	660420	1514900	0	2.29384	∞	358050	5362700	639460	14.9775	8.38629	2860700	2259600	393530	0.789877	5.74187	1085600	3132200	3480300	2.88522	0.89998	2	5.00938
Q9Y265	RuvB-like 1	RUVBL1	10697000	34257000	2283300	3.20249	15.0033	2854200	6824700	7130000	2.39111	0.957181	12717000	5694800	5643700	0.44781	1.00905	7265800	14316000	5227300	1.97033	2.7387	2	4.92705
O60884	DnaJ homolog subfamily A member 2	DNAJA2	5740900	0	4607800	0	0	4646900	18502000	4357300	3.98158	4.24621	11422000	11730000	962010	1.02697	12.1932	0	1297200	4502400	∞	0.288113	2	4.18189
P08670;P17661;P41219;Q16352;P07196;P07197	Vimentin	VIM	76889000	141690000	41944000	1.84279	3.37808	1213900	2794800	1667000	2.30233	1.67654	19841000	13294000	1315900	0.670027	10.1026	8805900	2052200	1868700	0.233048	1.0982	2	4.06385
Q9Y2V2	Calcium-regulated heat stable protein 1	CARHSP1	2640500	7661100	13910000	2.90138	0.550762	2211000	20796000	1911000	9.4057	10.8823	11861000	8150100	2866900	0.687134	2.84283	2268700	6727500	3579800	2.96535	1.87929	2	4.03879
Q9NR19	Acetyl-coenzyme A synthetase, cytoplasmic	ACSS2	3213700	13356000	5243300	4.15596	2.54725	4332400	2057300	0	0.474864	∞	11003000	16210000	3846400	1.47323	4.21433	11044000	9406800	0	0.851757	∞	2	3.38079
Q9NR12	PDZ and LIM domain protein 7	PDLIM7	8158100	14897000	19185000	1.82604	0.776492	1745100	7368000	4218300	4.22211	1.74668	3169600	3114900	533570	0.982742	5.83785	1939600	2846900	665710	1.46778	4.27649	2	3.15938
P06744;CON__Q3ZBD7;Q8N196	Glucose-6-phosphate isomerase	GPI	5997900	11451000	9274500	1.90917	1.23468	495670	1761000	4262500	3.55277	0.413138	11634000	2079600	7320800	0.178752	0.284067	6981200	12879000	1269600	1.84481	10.1441	2	3.01901
P07437;A6NNZ2;Q9H4B7	Tubulin beta chain	TUBB	313960000	480610000	564620000	1.5308	0.85121	59950000	297520000	210180000	4.9628	1.41555	387670000	362610000	59513000	0.935357	6.09295	142970000	357610000	105480000	2.50129	3.39031	2	2.93751
P53621	Coatomer subunit alpha;Xenin;Proxenin	COPA	14104000	13431000	5333500	0.952283	2.51823	548860	28741000	7320000	52.3649	3.92637	35289000	9994400	3367200	0.283216	2.96816	6712600	13786000	6940000	2.05375	1.98646	2	2.8498
P53618	Coatomer subunit beta	COPB1	3334600	6611900	7026800	1.98282	0.940955	1526300	10752000	2083500	7.04449	5.16055	9849400	6074100	1768200	0.616697	3.43519	1917200	5609400	3021100	2.92583	1.85674	2	2.84836
Q9BUF5	Tubulin beta-6 chain	TUBB6	5709200	17722000	2668000	3.10411	6.64243	0	11795000	5418300	∞	2.17688	4864200	1620600	941590	0.333169	1.72113	940680	1937800	3635500	2.06	0.533022	2	2.76837
P07900;Q14568;Q58FG0	Heat shock protein HSP 90-alpha	HSP90AA1	162200000	181610000	112770000	1.11967	1.61045	87898000	94640000	94761000	1.0767	0.998723	182320000	95591000	39741000	0.524303	2.40535	138180000	143140000	25993000	1.0359	5.50687	2	2.63035
P48444	Coatomer subunit delta	ARCN1	5077400	4100500	1495500	0.807598	2.74189	856830	7924800	1497400	9.24898	5.29237	10266000	1464700	2878800	0.142675	0.508788	1408600	2888200	1475500	2.0504	1.95744	2	2.62512
Q9P289;O00506;Q9Y6E0	Serine/threonine-protein kinase 26;Serine/threonine-protein kinase 25;Serine/threonine-protein kinase 24;Serine/threonine-protein kinase 24 36 kDa subunit;Serine/threonine-protein kinase 24 12 kDa subunit	STK26;STK25;STK24	5221200	4520400	1871600	0.865778	2.41526	716090	4678400	1759900	6.53326	2.65833	10825000	1267900	1509900	0.117127	0.839724	1068800	4081100	889980	3.81839	4.58561	2	2.62473
P61158;Q9P1U1;Q9C0K3	Actin-related protein 3;Actin-related protein 3B	ACTR3;ACTR3B	9463200	3756200	30720000	0.396927	0.122272	4220000	76864000	15045000	18.2142	5.10894	14201000	2778000	0	0.19562	∞	0	3986400	0	∞	∞	2	2.61561
P60953	Cell division control protein 42 homolog	CDC42	3056300	9629900	13632000	3.15084	0.706419	2059300	15136000	3370300	7.35007	4.49099	4353500	0	1636600	0	0	5994500	7003500	1408100	1.16832	4.97372	2	2.54278
Q96QK1	Vacuolar protein sorting-associated protein 35	VPS35	14136000	23942000	26430000	1.69369	0.905865	5319800	59775000	13634000	11.2363	4.38426	39861000	24596000	10124000	0.617044	2.42947	9507600	24144000	9873600	2.53944	2.44531	2	2.54123
P17858;Q01813;P08237	ATP-dependent 6-phosphofructokinase, liver type	PFKL	7880400	9444600	6759400	1.19849	1.39725	4198800	10961000	4532200	2.61051	2.41847	23100000	7677500	1868400	0.332359	4.10913	8000500	6959800	3193000	0.869921	2.17971	2	2.52614
P46782	40S ribosomal protein S5;40S ribosomal protein S5, N-terminally processed	RPS5	21262000	39551000	21982000	1.86017	1.79924	20181000	52982000	13176000	2.62534	4.0211	62642000	24448000	11311000	0.390281	2.16144	53853000	29731000	15403000	0.552077	1.93021	2	2.478
P51665	26S proteasome non-ATPase regulatory subunit 7	PSMD7	3261000	2449400	2844200	0.751119	0.861191	2091000	4297200	1098700	2.05509	3.91117	6769400	3224400	1432500	0.47632	2.25089	2137400	4372500	1520600	2.04571	2.87551	2	2.47469
O00410	Importin-5	IPO5	23919000	68496000	42964000	2.86366	1.59426	28392000	85248000	134840000	3.00254	0.632216	139690000	52580000	9825700	0.376405	5.35127	30824000	48717000	22767000	1.58049	2.13981	2	2.42939
P11586	C-1-tetrahydrofolate synthase, cytoplasmic;Methylenetetrahydrofolate dehydrogenase;Methenyltetrahydrofolate cyclohydrolase;Formyltetrahydrofolate synthetase;C-1-tetrahydrofolate synthase, cytoplasmic, N-terminally processed	MTHFD1	7702100	11429000	5776300	1.48388	1.9786	2022600	8474600	8121400	4.18995	1.04349	9609900	6339700	1801200	0.659705	3.51971	2652900	6593600	2115600	2.48543	3.11666	2	2.41461
P18077	60S ribosomal protein L35a	RPL35A	9366900	20492000	11101000	2.1877	1.84596	3897800	11471000	2751600	2.94294	4.16885	14742000	7948900	5081900	0.539201	1.56416	13353000	12627000	6339900	0.94563	1.99167	2	2.39266
Q13085;O00763	Acetyl-CoA carboxylase 1;Biotin carboxylase;Acetyl-CoA carboxylase 2;Biotin carboxylase	ACACA;ACACB	0	6774600	0	∞	∞	2413100	9174800	3742200	3.80208	2.45171	8631400	6511600	1794100	0.754408	3.62945	1341300	4102500	4018200	3.0586	1.02098	2	2.36738
P05166	Propionyl-CoA carboxylase beta chain, mitochondrial	PCCB	1453800	4935700	1799100	3.39503	2.74343	917280	3775500	2878700	4.11597	1.31153	4181600	2937000	740650	0.702363	3.96544	3210900	2945800	2035800	0.917437	1.447	2	2.36685
P84098	60S ribosomal protein L19	RPL19	10320000	15598000	7045100	1.51143	2.21402	866210	6360300	9216000	7.34268	0.690137	3805600	2887800	827980	0.758829	3.48777	2075900	2960400	967840	1.42608	3.05877	2	2.36267
Q6UB35	Monofunctional C1-tetrahydrofolate synthase, mitochondrial	MTHFD1L	4583600	6778200	5934200	1.47879	1.14223	902710	23699000	10584000	26.2532	2.23913	24539000	5318500	1576000	0.216737	3.37468	3881600	15792000	5883100	4.06843	2.6843	2	2.36009
Q99615	DnaJ homolog subfamily C member 7	DNAJC7	8654400	23238000	10450000	2.68511	2.22373	1442900	27977000	13010000	19.3894	2.15042	2790700	1670000	439410	0.598416	3.80055	818040	1100600	930600	1.34541	1.18268	2	2.33935
P84085	ADP-ribosylation factor 5	ARF5	1887300	5106500	2241500	2.70572	2.27816	640100	2946100	674950	4.60256	4.36492	2067600	1519200	914690	0.734765	1.66089	38261	2040200	2134600	53.3232	0.955776	2	2.31494
Q13620;Q13619	Cullin-4B;Cullin-4A	CUL4B;CUL4A	9258700	20660000	28069000	2.23141	0.736043	6503000	25702000	6774200	3.95233	3.7941	13791000	5404500	4540800	0.391886	1.19021	3004300	10497000	3073100	3.49399	3.41577	2	2.28403
Q2VIR3;P41091	Putative eukaryotic translation initiation factor 2 subunit 3-like protein;Eukaryotic translation initiation factor 2 subunit 3	EIF2S3L;EIF2S3	1540700	4185700	801930	2.71675	5.21953	834180	4907200	2579000	5.88266	1.90275	1518700	4662400	4617000	3.06999	1.00983	1013700	1944000	2181000	1.91773	0.891334	2	2.25586
Q08J23	tRNA (cytosine(34)-C(5))-methyltransferase	NSUN2	1450700	1502100	282700	1.03543	5.31341	0	1339400	852160	∞	1.57177	319250	289750	285080	0.907596	1.01638	0	309730	281540	∞	1.10013	2	2.25042
Q9Y617	Phosphoserine aminotransferase	PSAT1	24032000	45749000	14387000	1.90367	3.17988	13124000	18137000	11460000	1.38197	1.58264	38033000	19085000	6943100	0.501801	2.74877	20187000	14844000	10285000	0.735325	1.44327	2	2.23864
P13639;Q15029	Elongation factor 2	EEF2	203290000	475140000	857080000	2.33725	0.554371	194760000	1228300000	259460000	6.30674	4.73406	631950000	224590000	154740000	0.355392	1.4514	216470000	399470000	194010000	1.84538	2.05902	2	2.19971
O94776	Metastasis-associated protein MTA2	MTA2	972040	2679100	0	2.75616	∞	727820	1802300	1621600	2.4763	1.11143	3135300	1425900	503550	0.454789	2.83169	0	1593100	600670	∞	2.65221	2	2.19844
P46934	E3 ubiquitin-protein ligase NEDD4	NEDD4	42178000	47410000	52994000	1.12405	0.89463	6563700	73711000	38552000	11.2301	1.91199	67302000	60847000	13426000	0.904089	4.53203	25597000	41744000	30406000	1.63082	1.37289	2	2.17788
P62136;P36873	Serine/threonine-protein phosphatase PP1-alpha catalytic subunit;Serine/threonine-protein phosphatase PP1-gamma catalytic subunit	PPP1CA;PPP1CC	27793000	17699000	12442000	0.636815	1.42252	5899300	16365000	10028000	2.77406	1.63193	21601000	7520100	4845600	0.348137	1.55194	6466200	8318000	2035100	1.28638	4.08727	2	2.17342
P0DMV9;P0DMV8	Heat shock 70 kDa protein 1B;Heat shock 70 kDa protein 1A	HSPA1B;HSPA1A	22240000	62115000	33609000	2.79294	1.84817	46147000	58337000	25715000	1.26416	2.2686	42395000	23434000	8862100	0.552754	2.64429	21890000	19554000	10686000	0.893285	1.82987	2	2.14773
O00231	26S proteasome non-ATPase regulatory subunit 11	PSMD11	16481000	23295000	16800000	1.41345	1.38661	10380000	16976000	16864000	1.63545	1.00664	11514000	11086000	3323300	0.962828	3.33584	11903000	13106000	4596900	1.10107	2.85105	2	2.14504
Q96FW1	Ubiquitin thioesterase OTUB1	OTUB1	55185000	57582000	51384000	1.04344	1.12062	25154000	67774000	36120000	2.69436	1.87636	58288000	51764000	13292000	0.888073	3.89437	32393000	58215000	34863000	1.79715	1.66982	2	2.14029
P55084	Trifunctional enzyme subunit beta, mitochondrial;3-ketoacyl-CoA thiolase	HADHB	6489100	12071000	5569500	1.8602	2.16734	3836200	6584800	7056200	1.71649	0.933194	10164000	5016400	1544300	0.493546	3.24833	7017500	7923200	3648100	1.12906	2.17187	2	2.13018
Q92973;O14787	Transportin-1	TNPO1	9025500	19792000	17163000	2.1929	1.15318	7186600	21997000	10193000	3.06084	2.15805	16226000	14088000	4209500	0.868236	3.34672	7936800	16753000	9117600	2.1108	1.83744	2	2.12384
Q16531	DNA damage-binding protein 1	DDB1	1031400	4007900	845770	3.88588	4.73876	0	2410600	1809800	∞	1.33197	1145300	973380	665010	0.849891	1.46371	0	1136600	1196000	∞	0.950334	2	2.12119
P35998	26S protease regulatory subunit 7	PSMC2	14571000	24627000	16011000	1.69014	1.53813	10834000	15408000	13138000	1.42219	1.17278	15957000	12937000	6082400	0.810741	2.12696	11350000	15207000	4170300	1.33982	3.6465	2	2.12109
P84077;P61204	ADP-ribosylation factor 1;ADP-ribosylation factor 3	ARF1;ARF3	97853000	144970000	159300000	1.48151	0.910044	71932000	207920000	54917000	2.89051	3.78608	157130000	105990000	50424000	0.674537	2.10198	76999000	101940000	60982000	1.32391	1.67164	2	2.11743
P59998	Actin-related protein 2/3 complex subunit 4	ARPC4	5281400	13861000	15655000	2.62449	0.885404	2455800	21523000	7137400	8.76415	3.01552	10582000	10394000	4693500	0.982234	2.21455	6296200	15197000	6536100	2.41368	2.32509	2	2.11014
Q16658	Fascin	FSCN1	21074000	14255000	12694000	0.676426	1.12297	8592000	20445000	11894000	2.37954	1.71893	20518000	15973000	4556000	0.778487	3.50593	8391900	25494000	12288000	3.03793	2.07471	2	2.10563
Q86VP6;O75155	Cullin-associated NEDD8-dissociated protein 1	CAND1	121610000	136000000	175650000	1.11833	0.774267	69873000	442750000	95596000	6.3365	4.63147	525340000	102710000	62840000	0.195511	1.63447	52079000	156960000	128130000	3.01388	1.22501	2	2.0663
Q13148	TAR DNA-binding protein 43	TARDBP	6292500	11496000	9763700	1.82694	1.17742	6514300	21811000	6477200	3.34817	3.36735	5357100	10321000	3893900	1.9266	2.65056	4389200	10874000	10183000	2.47744	1.06786	2	2.0658
Q9Y6G9	Cytoplasmic dynein 1 light intermediate chain 1	DYNC1LI1	2071400	5411900	4778600	2.61268	1.13253	378390	3748700	4994900	9.90697	0.750506	2039700	3479500	791720	1.70589	4.39486	952560	3997800	2073100	4.1969	1.92842	2	2.05158
Q9Y6N5	Sulfide:quinone oxidoreductase, mitochondrial	SQRDL	25928000	14768000	10210000	0.569577	1.44643	1412600	28387000	10846000	20.0956	2.61728	47234000	21719000	7747500	0.459817	2.80336	14252000	17376000	14142000	1.2192	1.22868	2	2.02393
P02545	Prelamin-A/C;Lamin-A/C	LMNA	6682000	9763300	1615100	1.46113	6.04501	256160	1602300	0	6.25507	∞	0	0	0	0	0	571480	0	310820	0	0	2	2.015
O94973;O95782	AP-2 complex subunit alpha-2;AP-2 complex subunit alpha-1	AP2A2;AP2A1	5072300	22180000	19413000	4.37277	1.14253	21021000	22475000	9988600	1.06917	2.25007	18091000	11427000	6139900	0.63164	1.86111	4391400	8951200	3211900	2.03835	2.78689	2	2.01015
Q15746	Myosin light chain kinase, smooth muscle;Myosin light chain kinase, smooth muscle, deglutamylated form	MYLK	17979000	24566000	25367000	1.36637	0.968424	7031700	22394000	12660000	3.18472	1.76888	43063000	19314000	6602100	0.448506	2.92543	15520000	23424000	10100000	1.50928	2.31921	2	1.99549
Q3MIS6	Zinc finger protein 528	ZNF528	1963700	9135300	4275900	4.65209	2.13646	2843100	34904000	6069600	12.2767	5.75063	0	0	0	0	0	0	0	0	0	0	2	1.97177
P05109	Protein S100-A8;Protein S100-A8, N-terminally processed	S100A8	1108200	1195400	601680	1.07869	1.98677	443760	1216400	426590	2.74112	2.85145	1272300	629710	347070	0.494938	1.81436	795760	664570	547680	0.835139	1.21343	2	1.9665
P31948	Stress-induced-phosphoprotein 1	STIP1	3773900	12897000	7549100	3.41742	1.70842	12412000	11807000	6322400	0.951257	1.86749	127390000	48934000	29620000	0.384127	1.65206	44877000	88547000	34042000	1.9731	2.60111	2	1.95727
Q63HN8	E3 ubiquitin-protein ligase RNF213	RNF213	11144000	22430000	9109600	2.01274	2.46224	7225900	10406000	10700000	1.4401	0.972523	16384000	6169900	3010700	0.376581	2.04932	9224000	11618000	5066200	1.25954	2.29324	2	1.94433
P68363;P68366;Q9H853	Tubulin alpha-1B chain;Tubulin alpha-4A chain	TUBA1B;TUBA4A	1494400000	2175400000	2552800000	1.4557	0.852162	414630000	2928000000	1344700000	7.06172	2.17744	3348500000	2928400000	859390000	0.874541	3.40753	1011200000	1412300000	1060800000	1.39666	1.33135	2	1.94212
P17844;Q92841	Probable ATP-dependent RNA helicase DDX5	DDX5	9921600	20625000	10386000	2.0788	1.98585	4878900	11338000	10727000	2.32388	1.05696	11258000	9336900	2895800	0.829357	3.22429	6057300	11114000	7490000	1.83481	1.48385	2	1.93774
P14174	Macrophage migration inhibitory factor	MIF	3581100	5493800	3915400	1.53411	1.40313	1285700	2249200	1938700	1.7494	1.16016	1533500	2434300	946660	1.58741	2.57146	3054300	3050400	1193900	0.998723	2.55499	2	1.92243
P58107	Epiplakin	EPPK1	0	1452300	0	∞	∞	0	5941300	1035400	∞	5.73817	0	0	0	0	0	0	0	0	0	0	2	1.91272
P11940;Q13310;Q4VXU2;Q9H361;Q96DU9	Polyadenylate-binding protein 1	PABPC1	11772000	30448000	23724000	2.58648	1.28343	10358000	19647000	17027000	1.89679	1.15387	22561000	15669000	6295100	0.694517	2.48908	6593700	21895000	8062300	3.32059	2.71573	2	1.91053
Q13200	26S proteasome non-ATPase regulatory subunit 2	PSMD2	13293000	28340000	28813000	2.13195	0.983584	11874000	17114000	11077000	1.4413	1.545	28153000	14262000	4923100	0.506589	2.89696	11495000	22373000	10116000	1.94632	2.21164	2	1.9093
Q9P2R7	Succinyl-CoA ligase [ADP-forming] subunit beta, mitochondrial	SUCLA2	6782300	13768000	7210000	2.02999	1.90957	2801400	10215000	11866000	3.64639	0.860863	10728000	9208700	4997100	0.85838	1.84281	7572100	12507000	4139200	1.65172	3.0216	2	1.90871
Q96PU5	E3 ubiquitin-protein ligase NEDD4-like	NEDD4L	7483600	12579000	26179000	1.68088	0.4805	2317500	16119000	4623200	6.95534	3.48655	12625000	7841900	4640600	0.621141	1.68985	4333100	9193500	4710600	2.12169	1.95166	2	1.90214
P55884	Eukaryotic translation initiation factor 3 subunit B	EIF3B	2698400	10180000	8946800	3.77261	1.13784	4059400	14223000	4448600	3.50372	3.19719	8229200	4740700	3590600	0.576083	1.32031	3334100	11169000	5743500	3.34993	1.94463	2	1.89999
P62191	26S protease regulatory subunit 4	PSMC1	5771400	9653500	7684500	1.67264	1.25623	4555300	6644500	6169200	1.45863	1.07704	8206600	4721600	1437100	0.575342	3.28551	2625900	5779500	2972400	2.20096	1.94439	2	1.89079
P06493;Q00535;P24941;P11802;Q00526;Q00534;P50750;Q96Q40;O94921;Q07002;Q00536;Q00537;Q9NYV4;Q14004	Cyclin-dependent kinase 1;Cyclin-dependent-like kinase 5;Cyclin-dependent kinase 2;Cyclin-dependent kinase 4;Cyclin-dependent kinase 3;Cyclin-dependent kinase 6;Cyclin-dependent kinase 9;Cyclin-dependent kinase 15;Cyclin-dependent kinase 14;Cyclin-dependent kinase 18;Cyclin-dependent kinase 16;Cyclin-dependent kinase 17;Cyclin-dependent kinase 12;Cyclin-dependent kinase 13	CDK1;CDK5;CDK2;CDK4;CDK3;CDK6;CDK9;CDK15;CDK14;CDK18;CDK16;CDK17;CDK12;CDK13	921880	21056000	11052000	22.8403	1.90518	3151900	12027000	10483000	3.81579	1.14729	18012000	10705000	3751500	0.594326	2.85353	7464000	10683000	7323900	1.43127	1.45865	2	1.84116
O00571	ATP-dependent RNA helicase DDX3X	DDX3X	26442000	36039000	24043000	1.36295	1.49894	7129700	62451000	27024000	8.75927	2.31095	109100000	18989000	8512900	0.174051	2.23061	30274000	20763000	15768000	0.685836	1.31678	2	1.83932
Q96AG4	Leucine-rich repeat-containing protein 59	LRRC59	7414200	53700000	13758000	7.24286	3.90318	3851600	11954000	24889000	3.10365	0.480292	43614000	19021000	18594000	0.436121	1.02296	15532000	40485000	20956000	2.60655	1.9319	2	1.83459
Q07065	Cytoskeleton-associated protein 4	CKAP4	1242200	2266000	1469700	1.82418	1.54181	406630	1011000	0	2.48629	∞	1221000	671210	513380	0.549722	1.30743	1424000	1218400	465250	0.855618	2.61881	2	1.82268
P33176;O60282;Q12840	Kinesin-1 heavy chain	KIF5B	6816800	18875000	13289000	2.76889	1.42035	4229500	8889400	18175000	2.10176	0.4891	6474700	5639100	2026200	0.870944	2.78309	9034100	10186000	3948000	1.12751	2.58004	2	1.81815
P41250	Glycine--tRNA ligase	GARS	9034400	42033000	78503000	4.65255	0.535432	4473900	18600000	7327800	4.15745	2.53828	27485000	8080300	6551400	0.293989	1.23337	11005000	26840000	9129700	2.43889	2.93986	2	1.81173
O60763	General vesicular transport factor p115	USO1	0	2018900	3419300	∞	0.590442	1032900	2017800	2513000	1.95353	0.802945	0	2007000	690990	∞	2.90453	1510800	2764900	939940	1.83009	2.94157	2	1.80987
P49327	Fatty acid synthase;[Acyl-carrier-protein] S-acetyltransferase;[Acyl-carrier-protein] S-malonyltransferase;3-oxoacyl-[acyl-carrier-protein] synthase;3-oxoacyl-[acyl-carrier-protein] reductase;3-hydroxyacyl-[acyl-carrier-protein] dehydratase;Enoyl-[acyl-carrier-protein] reductase;Oleoyl-[acyl-carrier-protein] hydrolase	FASN	9332600	27651000	16310000	2.96284	1.69534	4664500	19008000	18497000	4.07503	1.02763	17433000	14998000	5938700	0.860322	2.52547	7808500	17187000	8632600	2.20106	1.99094	2	1.80984
P68133;P68032;P63267;P62736	Actin, alpha skeletal muscle;Actin, alpha cardiac muscle 1;Actin, gamma-enteric smooth muscle;Actin, aortic smooth muscle	ACTA1;ACTC1;ACTG2;ACTA2	47712000	78973000	35319000	1.6552	2.23599	26163000	47746000	40234000	1.82494	1.18671	45188000	25235000	12748000	0.558445	1.97953	22246000	23135000	12777000	1.03996	1.81068	2	1.80323
Q14764	Major vault protein	MVP	2136500	6611600	3092300	3.09459	2.13808	1283200	4434100	4500400	3.4555	0.985268	5303200	4578100	2097800	0.863271	2.18233	2658000	4391100	2381600	1.65203	1.84376	2	1.78736
Q9BVA1;Q13885	Tubulin beta-2B chain;Tubulin beta-2A chain	TUBB2B;TUBB2A	4195800	8859000	7850900	2.1114	1.12841	2540000	11816000	6713600	4.65197	1.76001	7908500	6501500	2531200	0.82209	2.56854	3143900	8137100	4831600	2.58822	1.68414	2	1.78528
Q58FF8	Putative heat shock protein HSP 90-beta 2	HSP90AB2P	19457000	24602000	28638000	1.26443	0.859068	22679000	28885000	16635000	1.27365	1.7364	40447000	26673000	10489000	0.659456	2.54295	18049000	33977000	17180000	1.88249	1.97771	2	1.77903
Q99880;Q99879;Q99877;Q93079;Q8N257;Q5QNW6;Q16778;P62807;P58876;P57053;P33778;P23527;P06899;O60814;Q96A08	Histone H2B type 1-L;Histone H2B type 1-M;Histone H2B type 1-N;Histone H2B type 1-H;Histone H2B type 3-B;Histone H2B type 2-F;Histone H2B type 2-E;Histone H2B type 1-C/E/F/G/I;Histone H2B type 1-D;Histone H2B type F-S;Histone H2B type 1-B;Histone H2B type 1-O;Histone H2B type 1-J;Histone H2B type 1-K;Histone H2B type 1-A	HIST1H2BL;HIST1H2BM;HIST1H2BN;HIST1H2BH;HIST3H2BB;HIST2H2BF;HIST2H2BE;HIST1H2BC;HIST1H2BD;H2BFS;HIST1H2BB;HIST1H2BO;HIST1H2BJ;HIST1H2BK;HIST1H2BA	29685000	38278000	18712000	1.28947	2.04564	2907400	11490000	10949000	3.95198	1.04941	52445000	18014000	6535200	0.343484	2.75646	10496000	13035000	10503000	1.2419	1.24107	2	1.77315
Q99996	A-kinase anchor protein 9	AKAP9	1141100	1499600	742340	1.31417	2.0201	805580	771500	651270	0.957695	1.18461	914280	769950	362060	0.842138	2.12658	506070	797790	462070	1.57644	1.72656	2	1.76446
P61313	60S ribosomal protein L15	RPL15	24709000	30371000	35507000	1.22915	0.855352	8690800	40081000	12903000	4.61189	3.10633	32414000	19260000	11794000	0.594188	1.63303	18183000	22585000	15649000	1.24209	1.44322	2	1.75949
Q15393	Splicing factor 3B subunit 3	SF3B3	1342000	2896700	3430800	2.15849	0.844322	670950	2513500	1541700	3.74618	1.63034	2116600	1340900	508720	0.633516	2.63583	1171300	1671700	870620	1.42722	1.92013	2	1.75766
Q9NZL4	Hsp70-binding protein 1	HSPBP1	960160	3111400	1171400	3.2405	2.65614	966480	2137400	2214500	2.21153	0.965184	1435900	1310600	763440	0.912738	1.7167	0	1744000	1035000	∞	1.68502	2	1.75576
P19338	Nucleolin	NCL	16392000	33126000	20784000	2.02086	1.59382	14607000	22883000	8681100	1.56658	2.63596	15297000	11613000	7663000	0.759168	1.51546	16805000	14953000	11705000	0.889795	1.27749	2	1.75568
P62258	14-3-3 protein epsilon	YWHAE	8139900	10893000	4671000	1.33822	2.33205	3650900	304860	2499500	0.0835027	0.121968	3317900	2051800	1298900	0.618403	1.57964	2604300	3694400	1236200	1.41858	2.98851	2	1.75554
Q8WVX9	Fatty acyl-CoA reductase 1	FAR1	62632000	84564000	58259000	1.35017	1.45152	10097000	74409000	49544000	7.36942	1.50188	101000000	66297000	22754000	0.656406	2.91364	32811000	45015000	40874000	1.37195	1.10131	2	1.74209
P09496	Clathrin light chain A	CLTA	2846000	7332400	8570500	2.57639	0.855539	1981300	11673000	9340900	5.89159	1.24967	7308100	6861600	1899400	0.938903	3.61251	3239300	6746300	5514600	2.08264	1.22335	2	1.73527
P33993	DNA replication licensing factor MCM7	MCM7	2574000	8431200	7833800	3.27552	1.07626	1499600	7648200	4396000	5.10016	1.73981	12564000	7024100	4304800	0.559066	1.63169	3683000	9701700	3902100	2.63418	2.48628	2	1.73351
Q9H4M9	EH domain-containing protein 1	EHD1	2349900	2463100	2885500	1.04817	0.853613	1111200	1466000	861470	1.31929	1.70174	2327500	1132300	1234900	0.486488	0.916916	2147400	3592900	1040200	1.67314	3.45405	2	1.73158
P62913	60S ribosomal protein L11	RPL11	23309000	59572000	32892000	2.55575	1.81114	13815000	33217000	29274000	2.40442	1.13469	42290000	31179000	15061000	0.737266	2.07018	28682000	39654000	21016000	1.38254	1.88685	2	1.72572
O43175	D-3-phosphoglycerate dehydrogenase	PHGDH	12261000	28717000	19163000	2.34214	1.49856	8741400	29932000	27205000	3.42417	1.10024	22154000	19563000	8932300	0.883046	2.19014	9973700	27500000	13378000	2.75725	2.05561	2	1.71114
Q13033	Striatin-3	STRN3	1664800	2409800	1619600	1.4475	1.4879	748830	2049000	1815200	2.73627	1.1288	1364000	1668800	415250	1.22346	4.01878	569680	1749300	9773900	3.07067	0.178977	2	1.70362
Q8WWF5	Zinc/RING finger protein 4	ZNRF4	0	1954800	1593100	∞	1.22704	2628100	1016200	1101500	0.386667	0.92256	10988000	5602800	0	0.509902	∞	5058400	9422100	3195300	1.86266	2.94874	2	1.69945
P62906	60S ribosomal protein L10a	RPL10A	12927000	26375000	14313000	2.0403	1.84273	8111900	15791000	15215000	1.94665	1.03786	17948000	15251000	6469900	0.849733	2.35722	13186000	13693000	8801500	1.03845	1.55576	2	1.69839
Q14444	Caprin-1	CAPRIN1	1292300	3224600	1311400	2.49524	2.4589	697970	2032700	1986400	2.9123	1.02331	0	1074200	327840	∞	3.2766	573120	0	629370	0	0	2	1.6897
P26599;O95758	Polypyrimidine tract-binding protein 1	PTBP1	27695000	47119000	34204000	1.70135	1.37759	6829200	52537000	14981000	7.69299	3.50691	56695000	33383000	22579000	0.588817	1.4785	18299000	12010000	30448000	0.65632	0.394443	2	1.68936
Q8IZP2;Q8NFI4;P50502	Putative protein FAM10A4;Putative protein FAM10A5;Hsc70-interacting protein	ST13P4;ST13P5;ST13	3938100	0	3335600	0	0	1324000	4742800	1068600	3.58218	4.43833	9662900	731660	1277100	0.0757185	0.572907	4256900	5858500	3401900	1.37624	1.72213	2	1.68334
P22234	Multifunctional protein ADE2;Phosphoribosylaminoimidazole-succinocarboxamide synthase;Phosphoribosylaminoimidazole carboxylase	PAICS	2327600	10082000	5078300	4.3315	1.98531	2677100	4582000	7266700	1.71155	0.630548	1469000	1875900	1490400	1.27699	1.25866	23570000	3817100	1340700	0.161947	2.84709	2	1.6804
P62081	40S ribosomal protein S7	RPS7	42687000	108550000	139660000	2.54293	0.777245	57321000	91828000	36061000	1.602	2.54646	78930000	60171000	43629000	0.762334	1.37915	66358000	117390000	58257000	1.76904	2.01504	2	1.67947
P40227	T-complex protein 1 subunit zeta	CCT6A	36018000	121820000	146960000	3.3822	0.828933	34086000	213240000	84741000	6.25594	2.51637	76040000	73639000	40214000	0.968425	1.83118	26677000	79184000	52638000	2.96825	1.50431	2	1.6702
Q9Y305	Acyl-coenzyme A thioesterase 9, mitochondrial	ACOT9	6610000	8729400	7681100	1.32064	1.13648	1037400	6679700	4999900	6.43889	1.33597	5681500	4450200	2215000	0.783279	2.00912	1239200	6711800	3071000	5.41624	2.18554	2	1.66678
Q14974	Importin subunit beta-1	KPNB1	85895000	141990000	157430000	1.65306	0.901925	97062000	285550000	105730000	2.94193	2.70075	273400000	92544000	52392000	0.338493	1.76638	77695000	113860000	89383000	1.46547	1.27384	2	1.66072
Q9H223	EH domain-containing protein 4	EHD4	37107000	46267000	32256000	1.24685	1.43437	13427000	25725000	22375000	1.91592	1.14972	66768000	28574000	13628000	0.42796	2.09671	37859000	46120000	23901000	1.2182	1.92963	2	1.65261
Q99460	26S proteasome non-ATPase regulatory subunit 1	PSMD1	5622200	12986000	15570000	2.30977	0.83404	10422000	12382000	6701000	1.18806	1.84778	11326000	5940900	3725700	0.524536	1.59457	6934200	15148000	6493500	2.18453	2.33279	2	1.6523
P36405	ADP-ribosylation factor-like protein 3	ARL3	2034000	5569800	4243800	2.73835	1.31246	595060	5169100	2749700	8.68669	1.87988	5759700	4029900	1614800	0.699672	2.4956	1301500	2613300	2917400	2.00791	0.895763	2	1.64593
Q14154	Death ligand signal enhancer	KIAA0141	2322200	9611300	5437100	4.13888	1.76773	6224200	5847200	4652200	0.93943	1.25687	14400000	11457000	6048500	0.795625	1.89419	6980000	19030000	0	2.72636	∞	2	1.63959
P61247	40S ribosomal protein S3a	RPS3A	23200000	51455000	39508000	2.21789	1.30239	18816000	15777000	19836000	0.838489	0.795372	33962000	24934000	12527000	0.734173	1.99042	32861000	39119000	15874000	1.19044	2.46434	2	1.63813
P62249	40S ribosomal protein S16	RPS16	121650000	281170000	191490000	2.3113	1.46833	76334000	166120000	161140000	2.17623	1.0309	213520000	157890000	119030000	0.739462	1.32647	152770000	220580000	81457000	1.44387	2.70793	2	1.63341
P62424	60S ribosomal protein L7a	RPL7A	7936800	18452000	14641000	2.32487	1.2603	4764300	13147000	12438000	2.75948	1.057	25151000	10956000	5042000	0.435609	2.17295	11106000	16892000	8349200	1.52098	2.02319	2	1.62836
P62701;Q8TD47;P22090	40S ribosomal protein S4, X isoform	RPS4X	62725000	187090000	94715000	2.9827	1.97529	63387000	81882000	81599000	1.29178	1.00347	157880000	87309000	48626000	0.553009	1.79552	103680000	105450000	63261000	1.01707	1.6669	2	1.6103
Q9NZM1	Myoferlin	MYOF	7244100	15274000	6591200	2.10847	2.31733	2899800	9636400	8075700	3.32313	1.19326	7816400	5184600	3207500	0.663298	1.6164	3608600	7353800	5841500	2.03785	1.25889	2	1.59647
P78347	General transcription factor II-I	GTF2I	6448000	15440000	12807000	2.39454	1.20559	8801900	11907000	7355300	1.35278	1.61883	14784000	10874000	5609900	0.735525	1.93836	14831000	10666000	6902400	0.719169	1.54526	2	1.57701
Q9NVA2	Septin-11	2018-09-11	2212800	8592300	3940700	3.883	2.1804	3992700	4895900	5855900	1.22621	0.836063	5417900	3348800	3008300	0.618099	1.11319	3114000	6580400	3043700	2.11317	2.16197	2	1.57291
O15145	Actin-related protein 2/3 complex subunit 3	ARPC3	12918000	19781000	21580000	1.53127	0.916636	5624900	23591000	13082000	4.19403	1.80332	12675000	7435500	4433400	0.586627	1.67716	8827600	15407000	8258500	1.74532	1.86559	2	1.56568
P18085	ADP-ribosylation factor 4	ARF4	13673000	38460000	15383000	2.81284	2.50016	13172000	24803000	29672000	1.88301	0.835906	28672000	15361000	11345000	0.535749	1.35399	16863000	22611000	14809000	1.34086	1.52684	2	1.55422
P60981	Destrin	DSTN	8307200	19901000	16515000	2.39563	1.20503	7163000	21919000	7773200	3.06003	2.81982	6963100	7225600	6050700	1.0377	1.19418	3572000	8891600	9128000	2.48925	0.974102	2	1.54828
Q00610;P53675	Clathrin heavy chain 1	CLTC	144290000	378970000	330960000	2.62645	1.14506	171520000	434850000	246590000	2.53527	1.76345	266440000	169010000	104140000	0.634327	1.62291	137420000	240490000	146390000	1.75004	1.6428	2	1.54356
Q13362;Q14738	Serine/threonine-protein phosphatase 2A 56 kDa regulatory subunit gamma isoform;Serine/threonine-protein phosphatase 2A 56 kDa regulatory subunit delta isoform	PPP2R5C;PPP2R5D	1424300	6755100	3568900	4.74275	1.89277	1051300	2957400	2814200	2.81309	1.05088	3139700	2864100	1555000	0.912221	1.84186	1561300	2843800	2063100	1.82143	1.37841	2	1.54098
P23396	40S ribosomal protein S3	RPS3	157390000	307650000	242460000	1.9547	1.26887	98696000	196490000	172180000	1.99086	1.14119	232440000	171960000	85789000	0.739804	2.00445	190110000	215710000	124480000	1.13466	1.73289	2	1.53685
Q9UGI8	Testin	TES	1559600	2232200	1025200	1.43126	2.17733	314170	1192900	1411600	3.79699	0.845069	2302900	1320000	995700	0.57319	1.3257	889130	1660500	923470	1.86756	1.79811	2	1.53655
Q00839	Heterogeneous nuclear ribonucleoprotein U	HNRNPU	11997000	22203000	17854000	1.85071	1.24359	4547100	17682000	15020000	3.88863	1.17723	17856000	8010200	9581800	0.4486	0.835981	3616400	18332000	6460500	5.06913	2.83755	2	1.52359
P83731	60S ribosomal protein L24	RPL24	15430000	30652000	25062000	1.98652	1.22305	12219000	21618000	16125000	1.76921	1.34065	39893000	22588000	12621000	0.566215	1.78972	27924000	27818000	16038000	0.996204	1.73451	2	1.52198
P62987;P62979;P0CG47;P0CG48	Ubiquitin-60S ribosomal protein L40;Ubiquitin;60S ribosomal protein L40;Ubiquitin-40S ribosomal protein S27a;Ubiquitin;40S ribosomal protein S27a;Polyubiquitin-B;Ubiquitin;Polyubiquitin-C;Ubiquitin	UBA52;RPS27A;UBB;UBC	16319000	47069000	41777000	2.88431	1.12667	5770500	31896000	27736000	5.52742	1.14999	12339000	22207000	12229000	1.79974	1.81593	4983200	30555000	15464000	6.1316	1.97588	2	1.51712
P51149	Ras-related protein Rab-7a	RAB7A	4283000	9969700	6291500	2.32774	1.58463	5346000	10343000	6096100	1.93472	1.69666	10559000	4782000	3387000	0.452884	1.41187	11331000	7601300	5563800	0.670841	1.36621	2	1.51484
P17655	Calpain-2 catalytic subunit	CAPN2	2215700	5669100	3900100	2.5586	1.45358	1822800	2743700	3264800	1.50521	0.840388	5143200	2884100	1567000	0.56076	1.84052	1427200	3576600	1946400	2.50603	1.83755	2	1.49301
P62750	60S ribosomal protein L23a	RPL23A	3724200	11156000	6256100	2.99554	1.78322	611090	10804000	8276000	17.6799	1.30546	10496000	6531500	3436300	0.622285	1.90074	7625800	7195000	7357100	0.943508	0.977967	2	1.49185
P49588	Alanine--tRNA ligase, cytoplasmic	AARS	2061300	8322900	9328400	4.03769	0.892211	1375200	7870300	4695100	5.72302	1.67628	5296600	3875800	1909100	0.731752	2.03017	2791000	3563200	2752600	1.27668	1.29449	2	1.47329
Q5VTE0;P68104;Q05639	Putative elongation factor 1-alpha-like 3;Elongation factor 1-alpha 1;Elongation factor 1-alpha 2	EEF1A1P5;EEF1A1;EEF1A2	855050000	1727900000	1181100000	2.02082	1.46296	681610000	1168200000	1333000000	1.71388	0.876369	1246900000	960530000	545730000	0.770334	1.76008	736100000	1233400000	695150000	1.67559	1.77429	2	1.46843
P08865	40S ribosomal protein SA	RPSA	23258000	61759000	47065000	2.65539	1.31221	13526000	31647000	30369000	2.33972	1.04208	30552000	21948000	13832000	0.718382	1.58676	29914000	41650000	21697000	1.39232	1.91962	2	1.46517
Q07960	Rho GTPase-activating protein 1	ARHGAP1	5049900	9682900	8283200	1.91744	1.16898	2154200	15984000	6871800	7.41992	2.32603	9095600	5149300	4850000	0.566131	1.06171	2329900	9005400	7060200	3.86514	1.27552	2	1.45806
P05091	Aldehyde dehydrogenase, mitochondrial	ALDH2	436080	955790	1006100	2.19178	0.949995	0	2297000	877270	∞	2.61835	1784600	1884400	838990	1.05592	2.24603	1248000	0	1309300	0	0	2	1.45359
Q9Y262	Eukaryotic translation initiation factor 3 subunit L	EIF3L	27843000	82766000	62134000	2.9726	1.33206	39971000	83497000	47150000	2.08894	1.77088	46490000	34376000	22383000	0.739428	1.53581	21053000	37775000	32187000	1.79428	1.17361	2	1.45309
Q13576	Ras GTPase-activating-like protein IQGAP2	IQGAP2	3790300	11062000	6099000	2.9185	1.81374	0	5685900	8802800	1	0.645919	6815600	4347700	2340400	0.637904	1.85767	4005400	6162300	4261100	1.5385	1.44618	2	1.44088
Q9Y5L0	Transportin-3	TNPO3	2710700	0	0	0	0	0	3254200	1929900	∞	1.6862	15205000	1536500	677680	0.101052	2.26729	1149400	1770400	1007100	1.54028	1.75792	2	1.42785
P16615	Sarcoplasmic/endoplasmic reticulum calcium ATPase 2	ATP2A2	155930	356080	185930	2.28359	1.91513	0	160090	164430	∞	0.973606	125720	70043	0	0.557135	∞	0	118520	85432	∞	1.3873	2	1.42535
Q10567	AP-1 complex subunit beta-1	AP1B1	4072900	4318500	2286900	1.0603	1.88836	0	4449900	0	∞	∞	5341200	2999400	1907700	0.561559	1.57226	727760	1861200	2291000	2.55744	0.812396	2	1.42434
P36776	Lon protease homolog, mitochondrial	LONP1	1213800	3844200	9880800	3.16708	0.389058	4939400	26524000	9121400	5.36988	2.90789	5764400	7549200	5628600	1.30962	1.34122	5084200	15631000	14866000	3.07443	1.05146	2	1.42241
P40939	Trifunctional enzyme subunit alpha, mitochondrial;Long-chain enoyl-CoA hydratase;Long chain 3-hydroxyacyl-CoA dehydrogenase	HADHA	8388400	15746000	11220000	1.87712	1.40339	4304500	9910200	10372000	2.30229	0.955476	7829400	5033700	2824400	0.642923	1.78222	6326900	8694500	5839200	1.37421	1.48899	2	1.40752
P60468	Protein transport protein Sec61 subunit beta	SEC61B	2114500	3362600	2061400	1.59026	1.63122	643860	2436800	2320400	3.78467	1.05016	1821500	1492800	1004100	0.819544	1.4867	1429400	1862700	1290800	1.30313	1.44306	2	1.40279
P23526	Adenosylhomocysteinase	AHCY	8957000	15856000	9109100	1.77024	1.74068	3831700	7403400	8604200	1.93215	0.86044	5036300	5320000	4788100	1.05633	1.11109	4332800	8218000	4480300	1.89669	1.83425	2	1.38661
P62917	60S ribosomal protein L8	RPL8	14686000	16621000	11375000	1.13176	1.46119	5350100	10907000	12522000	2.03865	0.871027	12239000	14336000	7949000	1.17134	1.8035	15191000	12438000	9142800	0.818774	1.36041	2	1.37403
P04075	Fructose-bisphosphate aldolase A	ALDOA	22032000	51875000	28843000	2.35453	1.79853	13128000	27466000	26846000	2.09217	1.02309	16040000	12912000	12075000	0.804988	1.06932	11537000	18354000	11444000	1.59088	1.60381	2	1.37369
P62491;Q15907;P57735	Ras-related protein Rab-11A;Ras-related protein Rab-11B	RAB11A;RAB11B	29164000	62319000	55378000	2.13685	1.12534	29674000	59699000	44671000	2.01183	1.33642	37030000	26044000	18537000	0.703322	1.40497	31296000	50412000	31207000	1.61081	1.61541	2	1.37053
O94979	Protein transport protein Sec31A	SEC31A	0	3767600	3415900	∞	1.10296	2015200	4183300	3153100	2.07587	1.32673	5964500	2428500	1619000	0.407159	1.5	2816200	4685300	3077300	1.6637	1.52254	2	1.36306
P62269	40S ribosomal protein S18	RPS18	98226000	218560000	188630000	2.22507	1.15867	81690000	199440000	147070000	2.44142	1.35609	263410000	196320000	133190000	0.745302	1.47398	174300000	278170000	190700000	1.59593	1.45868	2	1.36186
P38646	Stress-70 protein, mitochondrial	HSPA9	113640000	342260000	349230000	3.01179	0.980042	141080000	394770000	247650000	2.7982	1.59406	201130000	140550000	111130000	0.698802	1.26473	140250000	200640000	129780000	1.43059	1.546	2	1.34621
P12004	Proliferating cell nuclear antigen	PCNA	12747000	17850000	17736000	1.40033	1.00643	3859300	10623000	7760100	2.75257	1.36893	18095000	10678000	8169900	0.590108	1.30699	13126000	17299000	10304000	1.31792	1.67886	2	1.3403
Q9P2Q2	FERM domain-containing protein 4A	FRMD4A	3587100	12088000	13497000	3.36985	0.895606	11984000	2152100	9277700	0.179581	0.231965	19433000	27555000	17781000	1.41795	1.54969	25145000	38298000	14301000	1.52309	2.67799	2	1.33881
Q99536	Synaptic vesicle membrane protein VAT-1 homolog	VAT1	1341700	8565100	4662600	6.38377	1.83698	2545600	3558000	4197600	1.39771	0.847627	4088600	1605700	1368700	0.392726	1.17316	1613800	3431500	2293000	2.12635	1.49651	2	1.33857
P63173	60S ribosomal protein L38	RPL38	9178300	15664000	26076000	1.70663	0.600706	11004000	30337000	16840000	2.75691	1.80148	13768000	14684000	7733300	1.06653	1.8988	9915700	12521000	11891000	1.26274	1.05298	2	1.33849
P15531;P22392	Nucleoside diphosphate kinase A;Nucleoside diphosphate kinase B	NME1;NME2	5945300	15728000	7533000	2.64545	2.08788	4534600	7414600	6589200	1.63512	1.12527	3381500	3182200	4307100	0.941062	0.738827	2578300	5476400	3934900	2.12404	1.39175	2	1.33593
O15144	Actin-related protein 2/3 complex subunit 2	ARPC2	6462400	21384000	28168000	3.30899	0.759159	875890	4619900	8000800	5.27452	0.57743	664350	1340900	557660	2.01836	2.40451	0	3579700	2271600	∞	1.57585	2	1.32924
O76003	Glutaredoxin-3	GLRX3	6661700	0	8992000	0	0	0	10839000	4659100	∞	2.32641	11453000	5942500	3591300	0.51886	1.65469	0	6649200	5025900	∞	1.32299	2	1.32602
P04632;Q96L46	Calpain small subunit 1	CAPNS1	5054000	9435500	7456000	1.86694	1.26549	2269300	8223900	8203300	3.62398	1.00251	4975100	4802500	2856800	0.965307	1.68108	4030900	6548000	4897400	1.62445	1.33704	2	1.32153
P14618;P30613	Pyruvate kinase PKM	PKM	179550000	501800000	382070000	2.79476	1.31337	210620000	315900000	266080000	1.49986	1.18724	333010000	146280000	121110000	0.439266	1.20783	134270000	261150000	167950000	1.94496	1.55493	2	1.31584
P11021	78 kDa glucose-regulated protein	HSPA5	78443000	296670000	208870000	3.78198	1.42036	131750000	275080000	268910000	2.08789	1.02294	143770000	119530000	83203000	0.831397	1.43661	109640000	140710000	103820000	1.28338	1.35533	2	1.30881
P62899	60S ribosomal protein L31	RPL31	6433700	6869200	12337000	1.06769	0.556797	2668000	4245200	9145500	1.59115	0.464185	8274700	15257000	6820500	1.84381	2.23693	11072000	15761000	7985000	1.4235	1.97383	2	1.30793
Q6NZI2	Polymerase I and transcript release factor	PTRF	4899500	8393200	9030800	1.71307	0.929397	2608700	9131300	5086900	3.50033	1.79506	6378100	2649200	2350400	0.415359	1.12713	2261100	3508200	2618200	1.55155	1.33993	2	1.29788
P48047	ATP synthase subunit O, mitochondrial	ATP5O	2684300	4179500	4063500	1.55702	1.02855	468010	3433400	2736200	7.33617	1.25481	2764100	2107300	1600500	0.762382	1.31665	2373000	2629200	1748200	1.10796	1.50395	2	1.27599
Q8NC74	RBBP8 N-terminal-like protein	RBBP8NL	7208000	24193000	0	3.35641	∞	10637000	11720000	9855600	1.10181	1.18917	0	4258800	3606800	∞	1.18077	5894500	6226200	4297100	1.05627	1.44893	2	1.27296
P42766	60S ribosomal protein L35	RPL35	7439900	8299400	4861400	1.11553	1.7072	3345300	4714000	5936000	1.40914	0.794137	13072000	6448900	5021200	0.493337	1.28433	6894900	8807400	6779600	1.27738	1.2991	2	1.27119
Q9Y2W1	Thyroid hormone receptor-associated protein 3	THRAP3	1900500	8166300	5442600	4.29692	1.50044	3304900	7887400	6661700	2.38658	1.18399	0	2386900	1000900	∞	2.38475	5015300	0	1229800	0	0	2	1.2673
P62330	ADP-ribosylation factor 6	ARF6	4105100	6761000	17266000	1.64698	0.391579	1113000	2912800	3500900	2.61707	0.832015	12919000	13963000	5678100	1.08081	2.4591	8023600	12460000	9025300	1.55292	1.38056	2	1.26581
O00232	26S proteasome non-ATPase regulatory subunit 12	PSMD12	4552400	29773000	92200000	6.54007	0.322918	3930300	8170900	2689700	2.07895	3.03785	40953000	0	708200	0	0	3141500	4381900	2583900	1.39484	1.69585	2	1.26415
Q13283	Ras GTPase-activating protein-binding protein 1	G3BP1	2398000	5669100	2960100	2.3641	1.91517	0	0	3659900	0	0	1927400	1050300	0	0.544931	∞	974440	1621100	897390	1.66362	1.80646	2	1.24054
Q14188	Transcription factor Dp-2	TFDP2	19711000	23422000	22758000	1.18827	1.02918	7343400	13936000	9405800	1.89776	1.48164	7572700	12198000	9008700	1.61079	1.35402	7613500	7310700	6817800	0.960229	1.0723	2	1.23428
Q9UBF2	Coatomer subunit gamma-2	COPG2	0	2872200	5545800	∞	0.517905	1914700	4472000	2623300	2.33561	1.70472	6101400	4373600	2966100	0.716819	1.47453	0	3172300	0	∞	∞	2	1.23239
P60866	40S ribosomal protein S20	RPS20	13704000	25690000	15792000	1.87464	1.62677	6137300	10152000	13875000	1.65415	0.731676	0	11346000	7816900	∞	1.45147	11191000	11156000	11059000	0.996872	1.00877	2	1.20467
O75915	PRA1 family protein 3	ARL6IP5	4711600	18686000	23086000	3.96596	0.809408	5242500	12856000	9536700	2.45227	1.34806	7006400	10459000	6391300	1.49278	1.63644	6712600	7668700	7761700	1.14243	0.988018	2	1.19548
O15173	Membrane-associated progesterone receptor component 2	PGRMC2	830380	1745600	2223900	2.10217	0.784927	0	1589600	999490	∞	1.59041	1027700	797830	0	0.776326	∞	0	2025100	0	∞	∞	2	1.18767
P63104	14-3-3 protein zeta/delta	YWHAZ	75360000	127250000	85944000	1.68856	1.48062	37131000	74159000	53414000	1.99723	1.38838	100360000	50520000	49587000	0.503388	1.01882	60812000	62940000	74845000	1.03499	0.840938	2	1.18219
P06576	ATP synthase subunit beta, mitochondrial	ATP5B	44307000	82072000	249100000	1.85235	0.329474	24025000	82188000	59372000	3.42094	1.38429	71869000	44871000	27861000	0.624344	1.61053	27581000	63354000	46762000	2.29702	1.35482	2	1.16978
Q9BQG0	Myb-binding protein 1A	MYBBP1A	3145800	5281200	3317400	1.67881	1.59197	0	4032300	2112400	∞	1.90887	3799300	0	1263300	0	0	1798700	1885300	1681000	1.04815	1.12153	2	1.15559
Q8NF91	Nesprin-1	SYNE1	1997300	0	2541400	0	0	0	0	1668700	0	0	3475100	3626400	2048100	1.04354	1.77062	1236200	6996800	2464900	5.65993	2.83857	2	1.1523
Q13616	Cullin-1	CUL1	1242600	2154600	3680100	1.73394	0.585473	752010	1766800	1181100	2.34944	1.49589	723380	0	835210	0	0	449480	2896100	1170900	6.44322	2.4734	2	1.13869
Q9BPW9	Dehydrogenase/reductase SDR family member 9	DHRS9	2000200	0	0	0	0	0	2298100	2240000	∞	1.02594	0	1271600	552930	∞	2.29975	0	975870	805070	∞	1.21216	2	1.13446
P12270	Nucleoprotein TPR	TPR	0	169460	214210	∞	0.791093	73702	109500	98215	1.48571	1.1149	0	81130	64747	∞	1.25303	34715	122770	94112	3.53651	1.30451	2	1.11588
P62328	Thymosin beta-4;Hematopoietic system regulatory peptide	TMSB4X	3744700	12231000	9395500	3.26622	1.30179	3920600	11587000	6559400	2.95541	1.76647	8666900	4871000	3585700	0.562023	1.35845	5945900	0	0	0	0	2	1.10668
O75083	WD repeat-containing protein 1	WDR1	5171700	5643000	4939900	1.09113	1.14233	2167400	2388100	1766600	1.10183	1.35181	8330500	0	0	0	0	0	2816200	1486900	∞	1.89401	2	1.09704
Q99623	Prohibitin-2	PHB2	694690	786700	327780	1.13245	2.40009	204100	241620	274870	1.18383	0.879034	0	220460	0	∞	∞	0	0	0	0	0	2	1.09304
Q99733	Nucleosome assembly protein 1-like 4	NAP1L4	4246900	9372600	7376500	2.20693	1.2706	2153300	7730900	5118500	3.59026	1.51038	5689100	2715200	3068900	0.477264	0.884747	3607300	2771200	4037200	0.76822	0.686416	2	1.08804
O15143	Actin-related protein 2/3 complex subunit 1B	ARPC1B	893560	2247800	1353300	2.51556	1.66098	861530	2309200	2241900	2.68035	1.03002	2582900	0	1125000	0	0	1417200	2773400	1712700	1.95696	1.61931	2	1.07758
Q9UBQ5	Eukaryotic translation initiation factor 3 subunit K	EIF3K	3764000	0	7680600	0	0	2912100	8844000	6422800	3.03698	1.37697	4443100	4277800	2810500	0.962796	1.52208	3481500	5999400	4386500	1.72322	1.3677	2	1.06669
Q8WUM4	Programmed cell death 6-interacting protein	PDCD6IP	1226600	4357300	2817600	3.55234	1.54646	0	0	0	0	0	0	0	0	0	0	0	3961400	1459500	∞	2.71422	2	1.06517
O75376;Q9H4R4	Nuclear receptor corepressor 1	NCOR1	2772600	3109600	5918800	1.12155	0.525377	2930000	0	1641300	0	0	12443000	17900000	13701000	1.43856	1.30647	11089000	25815000	10730000	2.32798	2.40587	2	1.05943
O14818;Q8TAA3	Proteasome subunit alpha type-7;Proteasome subunit alpha type-7-like	PSMA7;PSMA8	600460	1723800	1287500	2.8708	1.33887	0	350050	1296800	∞	0.269934	1308400	814800	0	0.622745	∞	764070	812780	520630	1.06375	1.56115	2	1.05665
Q9UJX3	Anaphase-promoting complex subunit 7	ANAPC7	0	1448200	0	∞	∞	0	3946500	1293200	∞	3.05173	0	0	0	0	0	0	0	0	0	0	2	1.01724
P50995	Annexin A11	ANXA11	793750	1491400	998250	1.87893	1.49401	1192200	1026900	928230	0.861349	1.1063	0	0	0	0	0	0	1104100	768000	∞	1.43763	2	1.00949
P23467	Receptor-type tyrosine-protein phosphatase beta	PTPRB	112550	337350	724840	2.99733	0.465413	0	0	346040	0	0	624670	851470	527330	1.36307	1.61468	87501	759420	416260	8.67899	1.82439	2	0.976121
Q9NSD9	Phenylalanine--tRNA ligase beta subunit	FARSB	0	1621300	1688200	∞	0.960372	912310	2191400	1191600	2.40203	1.83904	1302300	0	465550	0	0	0	1292300	0	∞	∞	2	0.933137
O15260	Surfeit locus protein 4	SURF4	0	8522700	6524100	∞	1.30634	2047100	36664000	0	17.9102	∞	4197700	2724100	2735400	0.648951	0.995869	3062900	1558400	4341000	0.508799	0.358996	2	0.887069
Q9NUU7;Q9UMR2;Q9UHL0	ATP-dependent RNA helicase DDX19A;ATP-dependent RNA helicase DDX19B	DDX19A;DDX19B	0	0	710860	0	0	0	1315100	829050	∞	1.58627	1262700	0	597700	0	0	0	1266100	650210	∞	1.94722	2	0.883373
O75116	Rho-associated protein kinase 2	ROCK2	0	330730	213840	∞	1.54662	90866	119030	118490	1.30995	1.00456	0	144920	0	∞	∞	55215	0	0	0	0	2	0.850394
Q15018	BRISC complex subunit Abro1	FAM175B	250710	565840	414900	2.25695	1.3638	0	385630	641390	∞	0.601241	0	984370	733750	∞	1.34156	159260	0	958830	0	0	2	0.82665
Q8IWL8	Saitohin	STH	855740	9216000	5497700	10.7696	1.67634	0	8486400	5622800	∞	1.50928	0	0	2521100	0	0	0	0	1224000	0	0	2	0.796405
O43747	AP-1 complex subunit gamma-1	AP1G1	694810	0	0	0	0	237850	925430	604020	3.89081	1.53212	1194000	0	434080	0	0	0	1555400	1056700	∞	1.47194	2	0.751015
Q6N069;Q9BXJ9	N-alpha-acetyltransferase 16, NatA auxiliary subunit;N-alpha-acetyltransferase 15, NatA auxiliary subunit	NAA16;NAA15	0	1896900	855950	∞	2.21613	0	987480	0	∞	∞	1077500	0	0	0	0	0	0	0	0	0	2	0.738711
Q3ZCQ8	Mitochondrial import inner membrane translocase subunit TIM50	TIMM50	2393100	0	5055700	0	0	0	3161600	1606000	∞	1.96862	0	3045500	0	∞	∞	1649800	0	1349700	0	0	2	0.656206
Q6P2Q9	Pre-mRNA-processing-splicing factor 8	PRPF8	501470	1254800	0	2.50224	∞	0	3489100	0	∞	∞	1533600	1305800	0	0.851461	∞	1215500	833910	1318200	0.686063	0.632613	2	0.632613
Q9UIF8	Bromodomain adjacent to zinc finger domain protein 2B	BAZ2B	0	13727000	10286000	∞	1.33453	0	26269000	62827000	∞	0.418116	0	14652000	0	∞	∞	10107000	0	0	0	0	2	0.584216
Q15386	Ubiquitin-protein ligase E3C	UBE3C	0	1894300	0	∞	∞	0	1317100	756210	∞	1.74171	2058700	0	432820	0	0	641580	0	0	0	0	2	0.580571
Q8NBS9	Thioredoxin domain-containing protein 5	TXNDC5	5713200	8351500	4946500	1.46179	1.68837	2589000	0	0	0	0	10154000	0	1163200	0	0	3890700	7319400	0	1.88126	∞	2	0.562789
Q9NYL9	Tropomodulin-3	TMOD3	765500	1793500	1311100	2.34291	1.36794	0	1389700	0	∞	∞	0	0	0	0	0	0	0	0	0	0	2	0.455978
Q9UQE7	Structural maintenance of chromosomes protein 3	SMC3	238930	295130	223770	1.23522	1.3189	0	127010	0	∞	∞	0	0	0	0	0	0	0	0	0	0	2	0.439633
P43304	Glycerol-3-phosphate dehydrogenase, mitochondrial	GPD2	528970	0	0	0	0	747250	1789100	0	2.39425	∞	0	1070800	829800	∞	1.29043	782860	0	0	0	0	2	0.430144
Q9NYU2;Q9NYU1	UDP-glucose:glycoprotein glucosyltransferase 1	UGGT1	171700	780810	13267000	4.54752	0.0588535	6613800	10444000	0	1.57912	∞	1886200	917110	3639100	0.486221	0.252016	0	3095400	0	∞	∞	2	0.155435
Q9Y2H1	Serine/threonine-protein kinase 38-like	STK38L	0	1760900	0	∞	∞	2798800	0	0	0	0	0	487360	18741000	∞	0.026005	0	11327000	0	∞	∞	2	0.0130025
O15371	Eukaryotic translation initiation factor 3 subunit D	EIF3D	0	1344900	0	∞	∞	367970	0	0	0	0	2084900	970720	0	0.465595	∞	576630	0	711890	0	0	1	∞
O95248	Myotubularin-related protein 5	SBF1	1172000	0	1673100	0	0	0	17879000	0	∞	∞	3425400	1608600	0	0.469609	∞	530180	0	1341100	0	0	1	∞
P29508	Serpin B3	SERPINB3	0	0	0	0	0	0	0	0	0	0	3093300	813600	0	0.26302	∞	0	1575200	0	∞	∞	1	∞
C9JC47;P0CG42;P0CG43	Putative protein FAM157A;Putative protein FAM157B;Putative protein FAM157C	FAM157A;FAM157B;FAM157C	10283000	14263000	0	1.38705	∞	3663300	0	0	0	0	0	0	0	0	0	0	0	0	0	0	1	∞
P12429	Annexin A3	ANXA3	1263600	0	0	0	0	853390	1704000	0	1.99674	∞	1747600	0	0	0	0	2436900	0	867780	0	0	1	∞
P21796	Voltage-dependent anion-selective channel protein 1	VDAC1	1310800	1567700	0	1.19599	∞	0	0	0	0	0	2699900	0	0	0	0	0	0	0	0	0	1	∞
P31151	Protein S100-A7	S100A7	0	1014600	0	∞	∞	0	0	0	0	0	0	0	0	0	0	0	0	0	0	0	1	∞
P35241	Radixin	RDX	1033100	0	0	0	0	0	5036400	0	∞	∞	0	0	0	0	0	0	0	0	0	0	1	∞
P61088	Ubiquitin-conjugating enzyme E2 N	UBE2N	0	0	5589600	0	0	0	0	0	0	0	0	1699300	0	∞	∞	0	0	0	0	0	1	∞
P62877	E3 ubiquitin-protein ligase RBX1;E3 ubiquitin-protein ligase RBX1, N-terminally processed	RBX1	0	1059800	0	∞	∞	0	0	0	0	0	0	0	0	0	0	0	0	0	0	0	1	∞
Q03924	Zinc finger protein 117	ZNF117	14722000	38178000	0	2.59326	∞	24779000	0	35623000	0	0	0	0	28507000	0	0	0	0	0	0	0	1	∞
Q15404	Ras suppressor protein 1	RSU1	1291700	0	0	0	0	0	21532000	0	∞	∞	0	0	0	0	0	0	0	0	0	0	1	∞
Q16650	T-box brain protein 1	TBR1	0	7624800	0	∞	∞	0	0	2418500	0	0	8789900	0	0	0	0	6383100	0	3672900	0	0	1	∞
Q16875;O60825;Q16877;P16118	6-phosphofructo-2-kinase/fructose-2,6-bisphosphatase 3;6-phosphofructo-2-kinase;Fructose-2,6-bisphosphatase	PFKFB3	0	846610	0	∞	∞	0	0	844510	0	0	0	0	0	0	0	0	0	0	0	0	1	∞
Q8IZT6	Abnormal spindle-like microcephaly-associated protein	ASPM	0	0	0	0	0	2415900	0	0	0	0	0	0	0	0	0	0	406820	0	∞	∞	1	∞
Q96I24;Q96AE4	Far upstream element-binding protein 3;Far upstream element-binding protein 1	FUBP3;FUBP1	357250	0	700380	0	0	299110	0	0	0	0	977330	0	0	0	0	764130	871440	0	1.14043	∞	1	∞
Q9NR50	Translation initiation factor eIF-2B subunit gamma	EIF2B3	0	0	0	0	0	1441400	0	0	0	0	48450000	0	0	0	0	0	4434800	0	∞	∞	1	∞
Q9P0W5	Schwannomin-interacting protein 1	SCHIP1	9214700	28667000	0	3.11101	∞	0	0	0	0	0	0	0	0	0	0	0	0	0	0	0	1	∞
Q9Y2L1	Exosome complex exonuclease RRP44	DIS3	0	0	0	0	0	0	0	743320	0	0	3376900	0	750570	0	0	1016300	1821300	0	1.79209	∞	1	∞
Q9BZK7	F-box-like/WD repeat-containing protein TBL1XR1	TBL1XR1	745160	0	0	0	0	0	19601000	426440	∞	45.9643	0	0	0	0	0	0	0	0	0	0	1	11.4911
P32969	60S ribosomal protein L9	RPL9	7679100	25344000	47208000	3.30039	0.536858	4942800	116910000	7830200	23.6526	14.9307	12399000	8272500	3706400	0.667191	2.23195	10182000	14483000	16038000	1.42241	0.903043	1	4.65063
Q7Z6Z7	E3 ubiquitin-protein ligase HUWE1	HUWE1	2996000	1884100	8273800	0.628872	0.227719	4837600	8431300	1734600	1.74287	4.86066	6104700	3322800	377330	0.544302	8.80608	4239000	3458700	911870	0.815924	3.79297	1	4.42186
P33992	DNA replication licensing factor MCM5	MCM5	2855000	3068200	4012400	1.07468	0.764679	0	1647000	1420700	∞	1.15929	7498200	1538000	628770	0.205116	2.44605	2268400	5129500	968940	2.26129	5.29393	1	2.41599
Q02750;P36507	Dual specificity mitogen-activated protein kinase kinase 1	MAP2K1	11324000	8326200	12951000	0.73527	0.6429	7982800	10264000	6787400	1.28576	1.51221	18975000	4744700	0	0.25005	∞	10020000	8913700	1885700	0.889591	4.727	1	2.29404
Q99878;Q96KK5;Q9BTM1;Q16777;Q93077;Q7L7L0;Q6FI13;P20671;P0C0S8;P04908;Q71UI9;P0C0S5;Q96QV6;P16104;Q8IUE6	Histone H2A type 1-J;Histone H2A type 1-H;Histone H2A.J;Histone H2A type 2-C;Histone H2A type 1-C;Histone H2A type 3;Histone H2A type 2-A;Histone H2A type 1-D;Histone H2A type 1;Histone H2A type 1-B/E;Histone H2A.V;Histone H2A.Z;Histone H2A type 1-A;Histone H2AX	HIST1H2AJ;HIST1H2AH;H2AFJ;HIST2H2AC;HIST1H2AC;HIST3H2A;HIST2H2AA3;HIST1H2AD;HIST1H2AG;HIST1H2AB;H2AFV;H2AFZ;HIST1H2AA;H2AFX	63866000	90346000	31659000	1.41462	2.85372	5840200	4232700	10907000	0.724753	0.388072	98525000	24132000	5980500	0.244933	4.03511	22766000	14532000	11304000	0.63832	1.28556	1	2.14062
O43242	26S proteasome non-ATPase regulatory subunit 3	PSMD3	10250000	31114000	18962000	3.03551	1.64086	10408000	10287000	10168000	0.988374	1.0117	13232000	8286300	3951300	0.626232	2.09711	12280000	10598000	2911900	0.863029	3.63955	1	2.0973
Q00341	Vigilin	HDLBP	7310300	8289500	8057300	1.13395	1.02882	5537800	28639000	6489000	5.17155	4.41347	22948000	5668300	2875100	0.247006	1.97151	3654700	7132700	7563400	1.95165	0.943055	1	2.08921
Q6NXT2;Q71DI3;Q16695;P84243;P68431	Histone H3.3C;Histone H3.2;Histone H3.1t;Histone H3.3;Histone H3.1	H3F3C;HIST2H3A;HIST3H3;H3F3A;HIST1H3A	32685000	36456000	10072000	1.11537	3.61954	2068500	3948200	5300400	1.90873	0.744887	29914000	10236000	4813500	0.342181	2.12652	8509100	5557400	3319000	0.653113	1.67442	1	2.04134
Q92900	Regulator of nonsense transcripts 1	UPF1	1979100	1574500	1380400	0.795564	1.14061	0	10197000	2656100	∞	3.83909	5257000	1880200	1081100	0.357656	1.73915	707150	3475000	3022700	4.91409	1.14963	1	1.96712
P34897;P34896	Serine hydroxymethyltransferase, mitochondrial	SHMT2	7377200	7010200	5709100	0.950252	1.2279	2428300	4460600	3784900	1.83692	1.17853	8534300	2486000	846350	0.291295	2.93732	3457600	4793700	2147600	1.38642	2.23212	1	1.89397
P10523	S-arrestin	SAG	0	65250000	55117000	∞	1.18385	0	0	0	0	0	0	4943000	4770200	∞	1.03622	0	37898000	7289700	∞	5.19884	1	1.85473
Q9Y618	Nuclear receptor corepressor 2	NCOR2	758550	1734600	1965700	2.28673	0.882434	0	3238000	912700	∞	3.54772	2641500	1295400	433440	0.490403	2.98865	1195600	0	2438200	0	0	1	1.8547
P61353	60S ribosomal protein L27	RPL27	14559000	28836000	25346000	1.98063	1.13769	8086100	20067000	12156000	2.48167	1.65079	29361000	11751000	6514800	0.400225	1.80374	23068000	21471000	7851800	0.93077	2.73453	1	1.83169
Q68EM7	Rho GTPase-activating protein 17	ARHGAP17	1275800	1917100	2097900	1.50266	0.913819	590970	5879100	1548200	9.94822	3.79738	4408400	2432300	1598500	0.551742	1.52161	1276700	3069000	3043900	2.40385	1.00825	1	1.81026
Q92616	Translational activator GCN1	GCN1L1	12997000	17427000	18473000	1.34085	0.943377	3734800	77311000	23558000	20.7002	3.28173	21172000	12908000	6298200	0.609673	2.04947	5977000	14464000	15158000	2.41994	0.954216	1	1.8072
P30101	Protein disulfide-isomerase A3	PDIA3	119660000	112080000	59273000	0.936654	1.89091	37726000	67791000	66908000	1.79693	1.0132	92721000	45260000	23507000	0.488131	1.92538	55010000	71719000	31880000	1.30374	2.24965	1	1.76979
Q3SYG4	Protein PTHB1	BBS9	17475000	52624000	35856000	3.01139	1.46765	16305000	25238000	22496000	1.54787	1.12189	24328000	20870000	6585600	0.857859	3.16904	8644400	16571000	14568000	1.91696	1.13749	1	1.72402
O95373	Importin-7	IPO7	3693200	17551000	21106000	4.75225	0.831564	8746800	32996000	12120000	3.77235	2.72244	13284000	6013400	2497600	0.45268	2.40767	3522100	10476000	11528000	2.97436	0.908744	1	1.71761
P62847	40S ribosomal protein S24	RPS24	16943000	27215000	27267000	1.60627	0.998093	8872400	37009000	11127000	4.17125	3.32605	23021000	11291000	7900100	0.490465	1.42922	12579000	15161000	13822000	1.20526	1.09687	1	1.71256
P62826	GTP-binding nuclear protein Ran	RAN	36647000	65441000	46535000	1.78571	1.40627	42460000	41841000	29693000	0.985422	1.40912	67773000	36225000	20296000	0.534505	1.78483	69667000	55958000	25382000	0.803221	2.20463	1	1.70122
P15880	40S ribosomal protein S2	RPS2	28982000	51327000	52420000	1.771	0.979149	26882000	47371000	22219000	1.76218	2.132	36441000	32495000	15649000	0.891715	2.07649	28340000	25876000	16464000	0.913056	1.57167	1	1.68983
P30153;P30154	Serine/threonine-protein phosphatase 2A 65 kDa regulatory subunit A alpha isoform	PPP2R1A	26964000	58342000	58056000	2.1637	1.00493	23752000	36102000	38772000	1.51996	0.931136	40431000	20584000	8908700	0.509114	2.31055	31259000	35534000	14205000	1.13676	2.50151	1	1.68703
P27348	14-3-3 protein theta	YWHAQ	8548900	20129000	31649000	2.35457	0.636007	6814700	26591000	10760000	3.90201	2.47128	16883000	6220700	2572900	0.368459	2.41778	17397000	10568000	9192400	0.607461	1.14965	1	1.66868
P62753	40S ribosomal protein S6	RPS6	11717000	35316000	18226000	3.01408	1.93767	3603500	13910000	16566000	3.86014	0.839672	35139000	14046000	7437300	0.399727	1.88859	18446000	17548000	8804700	0.951317	1.99303	1	1.66474
Q7L014	Probable ATP-dependent RNA helicase DDX46	DDX46	1611200	1429400	902690	0.887165	1.58349	0	0	0	0	0	3724100	3024400	1669800	0.812116	1.81123	1048400	4969700	1596800	4.74027	3.11229	1	1.62675
Q92499	ATP-dependent RNA helicase DDX1	DDX1	21599000	21126000	15524000	0.978101	1.36086	8036300	4327000	1769900	0.538432	2.44477	8083700	2312700	8032100	0.286094	0.287932	1417700	10100000	4498400	7.12422	2.24524	1	1.5847
O15511	Actin-related protein 2/3 complex subunit 5	ARPC5	2379200	5349500	4613800	2.24844	1.15946	1700800	4278300	4040400	2.51546	1.05888	2808700	2187300	1331700	0.778759	1.64249	1670600	4273800	1802500	2.55824	2.37104	1	1.55797
Q9NTK5	Obg-like ATPase 1	OLA1	22056000	20328000	20114000	0.921654	1.01064	8729200	66569000	21809000	7.62601	3.05236	66028000	8600300	7296700	0.130252	1.17866	19398000	16871000	17543000	0.869729	0.961694	1	1.55084
P52757	Beta-chimaerin	CHN2	334210000	782590000	663330000	2.34161	1.17979	1762300000	627490000	288070000	0.356063	2.17826	198560000	184590000	142300000	0.929643	1.29719	151150000	180950000	122070000	1.19716	1.48235	1	1.5344
C9JRZ8;P15121	Aldo-keto reductase family 1 member B15	AKR1B15	56542000	87918000	36261000	1.55491	2.42459	19143000	46901000	40149000	2.45003	1.16817	62711000	41342000	27327000	0.659246	1.51286	26288000	29966000	29717000	1.13991	1.00838	1	1.5285
P31943;P52597;P55795	Heterogeneous nuclear ribonucleoprotein H;Heterogeneous nuclear ribonucleoprotein H, N-terminally processed;Heterogeneous nuclear ribonucleoprotein F;Heterogeneous nuclear ribonucleoprotein F, N-terminally processed;Heterogeneous nuclear ribonucleoprotein H2	HNRNPH1;HNRNPF;HNRNPH2	11401000	9729600	14000000	0.853399	0.694971	2563400	5329600	5477500	2.07911	0.972999	0	0	2574400	0	0	0	9824100	2218500	∞	4.42826	1	1.52406
P46439;P28161;P21266	Glutathione S-transferase Mu 5;Glutathione S-transferase Mu 2;Glutathione S-transferase Mu 3	GSTM5;GSTM2;GSTM3	4644900	3430400	2107900	0.73853	1.6274	0	3824000	3214100	∞	1.18976	2259000	4157000	1315800	1.84019	3.15929	0	0	1982400	0	0	1	1.49411
P55036;A2A3N6	26S proteasome non-ATPase regulatory subunit 4;Putative PIP5K1A and PSMD4-like protein	PSMD4;PIPSL	2243600	3663700	2706700	1.63296	1.35357	1620100	1173300	2430900	0.724215	0.482661	3660600	868820	0	0.237344	∞	1676400	1581000	604980	0.943092	2.61331	1	1.48318
P61582	Endogenous retrovirus group K member 7 Np9 protein	ERVK-7	3833100	12153000	6290800	3.17054	1.93187	4855300	6072400	7761800	1.25067	0.782344	4321400	4016800	2542800	0.929514	1.57968	4992900	3999200	2515900	0.800977	1.58957	1	1.47086
P17812;Q9NRF8	CTP synthase 1	CTPS1	19084000	32151000	41745000	1.68471	0.770176	13830000	31391000	28529000	2.26978	1.10032	133000000	25227000	11800000	0.189677	2.13788	15046000	26332000	14045000	1.7501	1.87483	1	1.4708
P05198	Eukaryotic translation initiation factor 2 subunit 1	EIF2S1	2350700	6823900	3432200	2.90292	1.9882	2522900	3500100	5031200	1.38733	0.695679	2721000	2598700	1295000	0.955053	2.00672	2195300	2471400	2127300	1.12577	1.16175	1	1.46309
Q8NFF5	FAD synthase;Molybdenum cofactor biosynthesis protein-like region;FAD synthase region	FLAD1	5870100	0	0	0	0	2743800	9243300	5172000	3.3688	1.78718	19774000	17274000	5780300	0.873571	2.98843	9361400	15378000	14910000	1.6427	1.03139	1	1.45175
P35580	Myosin-10	MYH10	8723500	6309100	3305900	0.72323	1.90844	1274900	7494100	5818700	5.87819	1.28793	8019100	1980200	1348200	0.246935	1.46877	2987700	2333800	2062900	0.781136	1.13132	1	1.44912
P60228	Eukaryotic translation initiation factor 3 subunit E	EIF3E	17443000	64611000	148480000	3.70412	0.43515	23318000	133050000	54795000	5.70589	2.42814	110040000	37165000	48585000	0.337741	0.764948	67265000	49507000	23571000	0.735999	2.10034	1	1.43214
P48556	26S proteasome non-ATPase regulatory subunit 8	PSMD8	5877100	9145000	13152000	1.55604	0.695332	10956000	10330000	6109800	0.942862	1.69073	74368000	6995300	3579400	0.0940633	1.95432	6313100	7585400	5472700	1.20153	1.38604	1	1.43161
P46783	40S ribosomal protein S10	RPS10	46980000	53457000	80142000	1.13787	0.667029	43337000	78441000	32218000	1.81002	2.43469	88919000	41587000	26142000	0.467695	1.59081	47428000	67123000	65717000	1.41526	1.02139	1	1.42848
P31689	DnaJ homolog subfamily A member 1	DNAJA1	4346600	8246800	9567900	1.8973	0.861924	3421100	8103800	6136200	2.36877	1.32065	2734000	1734600	751610	0.634455	2.30785	2738200	1591800	1312600	0.581331	1.21271	1	1.42578
O60218	Aldo-keto reductase family 1 member B10	AKR1B10	13712000	15638000	8172400	1.14046	1.91351	8709300	11691000	11815000	1.34236	0.989505	17021000	7882100	7910500	0.463081	0.99641	17391000	13757000	8708500	0.791041	1.57972	1	1.36979
Q71UM5;P42677	40S ribosomal protein S27-like;40S ribosomal protein S27	RPS27L;RPS27	4760000	18625000	12467000	3.91282	1.49394	5701000	11893000	15013000	2.08613	0.79218	12633000	8104500	3973900	0.641534	2.03943	7817600	5804600	5153100	0.742504	1.12643	1	1.363
P04406;O14556	Glyceraldehyde-3-phosphate dehydrogenase	GAPDH	334760000	472980000	1186600000	1.41289	0.398601	142170000	784030000	317070000	5.51474	2.47273	1026100000	235990000	156050000	0.229987	1.51227	136530000	225230000	212270000	1.64967	1.06105	1	1.36117
P37837	Transaldolase	TALDO1	5015200	12475000	4899000	2.48744	2.54644	3441700	2202000	2285000	0.6398	0.963676	12506000	950780	2403700	0.0760259	0.395549	5938500	2528200	1678300	0.42573	1.50641	1	1.35302
O14980	Exportin-1	XPO1	31841000	86113000	96963000	2.70447	0.888102	47535000	110500000	52269000	2.3246	2.11406	66399000	56967000	48599000	0.85795	1.17218	38578000	56889000	48914000	1.47465	1.16304	1	1.33435
O60749;Q13596	Sorting nexin-2;Sorting nexin-1	SNX2;SNX1	1995600	1323700	983680	0.663309	1.34566	2420700	1071200	1480400	0.442517	0.723588	5271600	2381200	1274100	0.451703	1.86893	2751900	4246400	3145700	1.54308	1.34991	1	1.32202
P00492	Hypoxanthine-guanine phosphoribosyltransferase	HPRT1	60141000	191960000	121720000	3.19183	1.57706	98244000	209170000	205390000	2.12909	1.0184	194930000	102910000	95864000	0.527933	1.0735	264850000	127840000	80441000	0.482688	1.58924	1	1.31455
P63151;Q66LE6;Q00005	Serine/threonine-protein phosphatase 2A 55 kDa regulatory subunit B alpha isoform;Serine/threonine-protein phosphatase 2A 55 kDa regulatory subunit B delta isoform;Serine/threonine-protein phosphatase 2A 55 kDa regulatory subunit B beta isoform	PPP2R2A;PPP2R2D;PPP2R2B	3270700	2104800	5048500	0.643532	0.416916	3051100	3467100	1497300	1.13634	2.31557	7137000	3448700	2006700	0.483214	1.71859	2058900	3202200	4360600	1.5553	0.734348	1	1.29636
P39019	40S ribosomal protein S19	RPS19	27579000	31130000	37045000	1.12876	0.840329	18242000	41623000	37082000	2.28171	1.12246	44938000	25006000	19169000	0.556456	1.3045	31777000	42547000	23714000	1.33892	1.79417	1	1.26537
Q02878	60S ribosomal protein L6	RPL6	13942000	24272000	12544000	1.74093	1.93495	8263500	11542000	12552000	1.39674	0.919535	17559000	9218900	7545400	0.525024	1.22179	10660000	8504200	8746100	0.797767	0.972342	1	1.26215
P31949	Protein S100-A11;Protein S100-A11, N-terminally processed	S100A11	24537000	82112000	101920000	3.34646	0.805651	34100000	48608000	51867000	1.42545	0.937166	12940000	40320000	18501000	3.11592	2.17934	32154000	35964000	32701000	1.11849	1.09978	1	1.25549
P67809	Nuclease-sensitive element-binding protein 1	YBX1	2004000	1895300	1336800	0.945758	1.41779	588410	405020	1945700	0.68833	0.208162	2741900	1221800	679800	0.445603	1.79729	809860	1149600	724300	1.4195	1.58719	1	1.25261
Q9BQE3	Tubulin alpha-1C chain	TUBA1C	2185200	0	2195100	0	0	0	4302300	0	∞	∞	13681000	3153300	840580	0.230488	3.75134	2022800	0	0	0	0	1	1.25045
P00387	NADH-cytochrome b5 reductase 3;NADH-cytochrome b5 reductase 3 membrane-bound form;NADH-cytochrome b5 reductase 3 soluble form	CYB5R3	3035600	7174500	6809800	2.36345	1.05356	1790500	4715000	2620500	2.63334	1.79927	2200000	1485800	0	0.675364	∞	1650200	824840	952580	0.499842	0.865901	1	1.23958
P50454	Serpin H1	SERPINH1	21966000	34211000	36227000	1.55745	0.944351	11393000	11121000	13803000	0.976126	0.805694	32092000	27175000	14372000	0.846784	1.89083	23585000	30116000	23636000	1.27691	1.27416	1	1.22876
Q9NVD7;Q9HBI1	Alpha-parvin	PARVA	4341800	5558100	4951700	1.28014	1.12246	5992100	5561900	4736000	0.928205	1.17439	48658000	3955900	3497500	0.0813001	1.13107	3287200	7276800	4917800	2.21368	1.47969	1	1.2269
P62280	40S ribosomal protein S11	RPS11	32715000	44698000	28186000	1.36628	1.58582	15227000	27361000	32686000	1.79687	0.837086	33006000	26484000	24935000	0.8024	1.06212	33187000	29145000	20886000	0.878205	1.39543	1	1.22012
Q71U36;Q13748;Q6PEY2	Tubulin alpha-1A chain;Tubulin alpha-3C/D chain;Tubulin alpha-3E chain	TUBA1A;TUBA3C;TUBA3E	17019000	14676000	8095200	0.86233	1.81293	8112500	0	9875100	0	0	67381000	13791000	15813000	0.204672	0.872131	9899400	19008000	8792100	1.92012	2.16194	1	1.21175
P08758	Annexin A5	ANXA5	3047700	6259600	5810300	2.05388	1.07733	572240	0	2662200	0	0	1445700	1285200	865510	0.888981	1.4849	1303400	1421100	629960	1.0903	2.25586	1	1.20452
O75469	Nuclear receptor subfamily 1 group I member 2	NR1I2	5486800	7743100	5030300	1.41122	1.53929	4079200	6584700	9868800	1.61421	0.667224	5860500	2729100	1951400	0.465677	1.39853	2145600	1321100	1103700	0.615725	1.19697	1	1.20051
P18031	Tyrosine-protein phosphatase non-receptor type 1	PTPN1	719730	0	0	0	0	537450	2666100	556310	4.96065	4.79247	0	0	0	0	0	0	0	681230	0	0	1	1.19812
P50570;Q05193;Q9UQ16	Dynamin-2;Dynamin-1;Dynamin-3	DNM2;DNM1;DNM3	595030	1740100	2792600	2.92439	0.623111	388150	5822800	1570900	15.0014	3.70666	2399800	0	788150	0	0	0	1616700	3830900	∞	0.422016	1	1.18795
Q09666	Neuroblast differentiation-associated protein AHNAK	AHNAK	7548500	10496000	5566700	1.39047	1.8855	4206100	9996800	11894000	2.37674	0.840491	10141000	5129300	6006800	0.505798	0.853916	9320200	8330500	7328900	0.893811	1.13666	1	1.17914
P84103	Serine/arginine-rich splicing factor 3	SRSF3	2336000	3357400	2282400	1.43724	1.471	0	2658100	2794900	∞	0.951054	4596600	1735400	1336900	0.37754	1.29808	916920	2787300	2848800	3.03985	0.978412	1	1.17463
P11498	Pyruvate carboxylase, mitochondrial	PC	0	5483300	4751500	∞	1.15401	2384900	6148900	6354400	2.57826	0.96766	4381400	2398300	1936700	0.547382	1.23834	0	2910100	2280800	∞	1.27591	1	1.15898
P30520	Adenylosuccinate synthetase isozyme 2	ADSS	4896900	5497200	2947500	1.12259	1.86504	1075000	1548200	1596500	1.44019	0.969746	2657200	660780	975970	0.248675	0.677049	3892200	1798500	1631800	0.462078	1.10216	1	1.1535
P62829	60S ribosomal protein L23	RPL23	7544900	18343000	16819000	2.43118	1.09061	2891600	9714500	9214800	3.35956	1.05423	0	7923000	7305900	∞	1.08447	3862900	3863100	2897400	1.00005	1.3333	1	1.14065
Q9NRA0	Sphingosine kinase 2	SPHK2	2406400	0	1331600	0	0	0	4581900	1352400	∞	3.38798	3868800	1304400	0	0.337159	∞	0	0	1991400	0	0	1	1.12933
P43686	26S protease regulatory subunit 6B	PSMC4	11339000	15891000	29094000	1.40145	0.546195	7946000	14838000	6279300	1.86735	2.363	20825000	969840	0	0.0465709	∞	1888500	2648500	6409500	1.40244	0.413215	1	1.10747
Q15019	Septin-2	2018-09-02	8282400	20850000	18922000	2.51739	1.10189	3921900	12985000	8099300	3.3109	1.60322	6004500	7313500	6609100	1.218	1.10658	13027000	6544200	11652000	0.502357	0.561637	1	1.09333
P62263	40S ribosomal protein S14	RPS14	20386000	42186000	33647000	2.06936	1.25378	13633000	21053000	26458000	1.54427	0.795714	51910000	25282000	22528000	0.487035	1.12225	37692000	40440000	34116000	1.07291	1.18537	1	1.08928
Q9H9Y6	DNA-directed RNA polymerase I subunit RPA2	POLR1B	2266300	2336700	2119400	1.03106	1.10253	0	1298000	1892200	∞	0.685974	1160000	1557800	1767400	1.34293	0.881408	0	1713100	1020800	∞	1.67819	1	1.08703
Q86W92	Liprin-beta-1	PPFIBP1	813660	0	0	0	0	0	1157800	407910	∞	2.83837	3510400	2676100	2365000	0.762335	1.13154	2044100	888080	2349800	0.43446	0.377939	1	1.08696
P46779	60S ribosomal protein L28	RPL28	7640300	5286200	3507200	0.691884	1.50724	3211600	4101600	5396700	1.27712	0.76002	2638200	6158600	3556700	2.33439	1.73155	7035000	2169700	6443500	0.308415	0.336727	1	1.08388
P62140	Serine/threonine-protein phosphatase PP1-beta catalytic subunit	PPP1CB	556710	1682200	2549200	3.02168	0.659893	545170	1875700	511190	3.44058	3.66928	0	0	0	0	0	0	0	0	0	0	1	1.08229
Q8WTW3	Conserved oligomeric Golgi complex subunit 1	COG1	0	74810000	288910000	∞	0.258939	9327500	28749000	16853000	3.08218	1.70587	9039800	8856800	0	0.979756	∞	70031000	8160800	6472900	0.116531	1.26076	1	1.07519
P38919	Eukaryotic initiation factor 4A-III;Eukaryotic initiation factor 4A-III, N-terminally processed	EIF4A3	937470	0	0	0	0	0	0	0	0	0	5317900	1624000	600380	0.305384	2.70495	1406800	1729200	1125500	1.22917	1.53638	1	1.06033
P62841	40S ribosomal protein S15	RPS15	3607700	8318200	13585000	2.30568	0.612308	3358800	9788100	4380600	2.91417	2.23442	3278600	6204800	7336400	1.89252	0.845755	0	8357800	15895000	∞	0.525813	1	1.05457
Q96BM9	ADP-ribosylation factor-like protein 8A	ARL8A	5291100	6859800	6699600	1.29648	1.02391	2682800	7749700	6927200	2.88866	1.11873	2185200	3660600	2600300	1.67518	1.40776	2825000	2046700	3154300	0.724496	0.64886	1	1.04982
P55060	Exportin-2	CSE1L	109490000	163980000	177000000	1.49767	0.926441	209230000	259490000	156870000	1.24021	1.65417	146680000	192790000	169360000	1.31436	1.13834	109820000	123060000	262150000	1.12056	0.469426	1	1.0471
P61586;P08134;P62745	Transforming protein RhoA;Rho-related GTP-binding protein RhoC	RHOA;RHOC	1016200	773370	4160200	0.761041	0.185897	3089300	11185000	3905400	3.62056	2.86398	4539700	3007200	4025400	0.662423	0.747056	2163700	1318800	3410900	0.609511	0.386643	1	1.04589
Q9P2D0	Inhibitor of Bruton tyrosine kinase	IBTK	0	0	0	0	0	1745800	0	0	0	0	11476000	7990100	4211600	0.696244	1.89716	6226100	15252000	7117800	2.44969	2.1428	1	1.00999
P31946	14-3-3 protein beta/alpha;14-3-3 protein beta/alpha, N-terminally processed	YWHAB	25133000	49270000	65246000	1.96037	0.755142	32287000	51188000	32871000	1.58541	1.55724	33636000	24353000	22533000	0.724016	1.08077	19344000	25165000	39078000	1.30092	0.643968	1	1.00928
Q9Y6E2	Basic leucine zipper and W2 domain-containing protein 2	BZW2	4407100	5991700	6082600	1.35956	0.985056	3490700	6982000	4988500	2.00017	1.39962	5017700	4681100	2838100	0.932917	1.64938	1870500	0	3434900	0	0	1	1.00851
Q9NQC3	Reticulon-4	RTN4	19929000	17492000	24263000	0.877716	0.720933	24040000	35206000	26972000	1.46448	1.30528	144510000	12849000	11430000	0.0889143	1.12415	27224000	9303500	11060000	0.341739	0.841184	1	0.997886
P23246	Splicing factor, proline- and glutamine-rich	SFPQ	8580800	13633000	7403400	1.58878	1.84145	7637900	0	7724800	0	0	2457900	3590400	3710800	1.46076	0.967554	4320300	6324300	6009900	1.46386	1.05231	1	0.96533
P61619;Q9H9S3	Protein transport protein Sec61 subunit alpha isoform 1;Protein transport protein Sec61 subunit alpha isoform 2	SEC61A1;SEC61A2	10513000	13168000	11843000	1.25254	1.11188	1700500	11190000	7755100	6.58042	1.44292	9107500	1618100	4838000	0.177667	0.334456	2367600	4354600	4625200	1.83925	0.941494	1	0.957688
Q06210	Glutamine--fructose-6-phosphate aminotransferase [isomerizing] 1	GFPT1	953970	0	2517300	0	0	0	1325600	2840800	∞	0.466629	1845100	1668900	914670	0.904504	1.82459	414610	1742800	1152600	4.20347	1.51206	1	0.95082
Q9GZS3	WD repeat-containing protein 61;WD repeat-containing protein 61, N-terminally processed	WDR61	0	0	3361700	0	0	0	5014200	2220100	∞	2.25855	3403400	3154700	4146200	0.926926	0.760865	2212600	4167600	5770100	1.88358	0.722275	1	0.935422
Q63HR2;Q68CZ2;Q9HBL0	Tensin-2;Tensin-3;Tensin-1	TNS2;TNS3;TNS1	608450	1649400	749690	2.71082	2.20011	0	740670	1418300	∞	0.522224	1521400	667200	0	0.438543	∞	0	0	412160	0	0	1	0.907444
Q92526	T-complex protein 1 subunit zeta-2	CCT6B	6412000	11277000	19992000	1.75873	0.564076	0	11326000	10422000	∞	1.08674	0	19643000	13036000	∞	1.50683	0	10774000	25136000	∞	0.428628	1	0.896568
Q5VIR6	Vacuolar protein sorting-associated protein 53 homolog	VPS53	397780	974210	899690	2.44912	1.08283	0	0	0	0	0	6525200	0	0	0	0	0	1723900	694400	∞	2.48257	1	0.891351
P25398	40S ribosomal protein S12	RPS12	2387400	7204400	3843500	3.01768	1.87444	0	2208500	2848100	∞	0.775429	1224900	0	0	0	0	3350000	1114700	0	0.332746	∞	1	0.883289
P06748	Nucleophosmin	NPM1	1013100	5880000	0	5.80397	∞	929650	2003500	2247400	2.15511	0.891475	1495700	1106900	1326100	0.740055	0.834703	922150	1670500	1918700	1.81153	0.870642	1	0.865606
P63162;P14678	Small nuclear ribonucleoprotein-associated protein N;Small nuclear ribonucleoprotein-associated proteins B and B	SNRPN;SNRPB	2810300	3082500	4083400	1.09686	0.754886	0	0	2614500	0	0	0	3014000	1985500	∞	1.51801	1245600	5016400	4325700	4.0273	1.15967	1	0.858141
P28330	Long-chain specific acyl-CoA dehydrogenase, mitochondrial	ACADL	1381600	2150700	1982200	1.55667	1.08501	597140	1312800	914380	2.19848	1.43573	1674500	657930	0	0.392911	∞	805850	0	269500	0	0	1	0.840244
Q99714	3-hydroxyacyl-CoA dehydrogenase type-2	HSD17B10	1535600	3104000	2238600	2.02136	1.38658	509260	1438700	1289300	2.82508	1.11588	1216400	1054600	0	0.866985	∞	575160	0	1004700	0	0	1	0.834153
P62314	Small nuclear ribonucleoprotein Sm D1	SNRPD1	13826000	15778000	30691000	1.14118	0.514092	13775000	29534000	12736000	2.14403	2.31894	0	0	18375000	0	0	7884000	12846000	26921000	1.62938	0.477174	1	0.827551
Q07157	Tight junction protein ZO-1	TJP1	2382200	4894300	10359000	2.05453	0.472468	1013200	4215900	2761500	4.16098	1.52667	6715800	1198400	1728600	0.178445	0.693278	1316700	1360700	2442900	1.03342	0.557002	1	0.812355
Q12931	Heat shock protein 75 kDa, mitochondrial	TRAP1	1156200	0	1245800	0	0	761620	1112500	777980	1.4607	1.42999	2120100	874170	727120	0.412325	1.20224	0	430710	804030	∞	0.535689	1	0.791978
Q16799	Reticulon-1	RTN1	0	17032000	6756600	∞	2.52079	0	4301600	8772000	∞	0.490378	0	0	0	0	0	0	0	0	0	0	1	0.752793
Q9NZT1	Calmodulin-like protein 5	CALML5	616600	0	0	0	0	0	1507600	503460	∞	2.99448	0	0	0	0	0	0	0	0	0	0	1	0.74862
P20073	Annexin A7	ANXA7	0	1623600	1452200	∞	1.11803	646390	0	0	0	0	1644100	0	690940	0	0	0	1199000	724270	∞	1.65546	1	0.693372
Q01518	Adenylyl cyclase-associated protein 1	CAP1	1705000	2453300	2264400	1.43889	1.08342	2396800	1392200	1464700	0.580858	0.950502	0	1503200	0	∞	∞	0	0	0	0	0	1	0.677974
Q9UIQ6	Leucyl-cystinyl aminopeptidase;Leucyl-cystinyl aminopeptidase, pregnancy serum form	LNPEP	1005800	2761500	2382700	2.74558	1.15898	0	13975000	0	∞	∞	5881400	0	1932900	0	0	0	1750300	2201400	∞	0.795085	1	0.651355
P78527	DNA-dependent protein kinase catalytic subunit	PRKDC	0	0	313830	0	0	0	0	838350	0	0	0	0	0	0	0	0	551860	212410	∞	2.59809	1	0.649522
Q14166	Tubulin--tyrosine ligase-like protein 12	TTLL12	1162300	1022300	527350	0.879549	1.93856	500380	0	0	0	0	0	0	0	0	0	0	1208200	0	∞	∞	1	0.646187
Q9Y2K2	Serine/threonine-protein kinase SIK3	SIK3	2634700	2126100	1778700	0.806961	1.19531	0	2379000	1871500	∞	1.27117	707370	0	0	0	0	0	0	0	0	0	1	0.616621
P55735	Protein SEC13 homolog	SEC13	889370	1912500	1309700	2.1504	1.46026	0	1495700	1567000	∞	0.954499	848190	0	0	0	0	0	0	689120	0	0	1	0.603689
Q9BYT9	Anoctamin-3	ANO3	569330	2782200	2124700	4.8868	1.30946	387170	2480600	2533300	6.407	0.979197	0	0	0	0	0	0	0	0	0	0	1	0.572163
Q15435	Protein phosphatase 1 regulatory subunit 7	PPP1R7	1360600	1730200	1715200	1.27164	1.00875	1316000	0	1813200	0	0	1544200	0	0	0	0	741810	901760	744630	1.21562	1.21102	1	0.554941
P15924	Desmoplakin	DSP	346290	1601600	1296100	4.62503	1.23571	0	1003600	1543000	∞	0.650421	0	0	135200	0	0	0	268700	848680	∞	0.316609	1	0.550684
Q14203	Dynactin subunit 1	DCTN1	94945	202170	137240	2.12934	1.47311	0	49915	69993	∞	0.713143	0	0	0	0	0	0	0	0	0	0	1	0.546564
Q9Y3I0	tRNA-splicing ligase RtcB homolog	RTCB	505350	1753700	1860400	3.47027	0.942647	547930	1330700	1103900	2.42859	1.20545	1748300	0	479320	0	0	0	0	528010	0	0	1	0.537025
P62306	Small nuclear ribonucleoprotein F	SNRPF	0	434980	327810	∞	1.32693	119590	250480	316040	2.09449	0.792558	0	0	0	0	0	0	0	0	0	0	1	0.529871
P54920	Alpha-soluble NSF attachment protein	NAPA	545410	1317300	644450	2.41525	2.04407	460990	0	931750	0	0	0	0	0	0	0	0	0	349570	0	0	1	0.511017
P06702	Protein S100-A9	S100A9	0	2122900	1044800	∞	2.03187	451220	0	458770	0	0	0	0	385650	0	0	0	0	0	0	0	1	0.507968
Q14697	Neutral alpha-glucosidase AB	GANAB	495090	0	558980	0	0	0	0	387490	0	0	0	374770	192110	∞	1.95081	0	0	0	0	0	1	0.487702
O43617	Trafficking protein particle complex subunit 3	TRAPPC3	0	0	0	0	0	0	212060	113800	∞	1.86344	0	0	0	0	0	0	0	56778	0	0	1	0.465861
Q13618	Cullin-3	CUL3	0	7052700	4089000	∞	1.7248	0	0	0	0	0	0	0	0	0	0	0	0	1248100	0	0	1	0.4312
O43674	NADH dehydrogenase [ubiquinone] 1 beta subcomplex subunit 5, mitochondrial	NDUFB5	1422100	0	0	0	0	0	1790200	1086400	∞	1.64783	0	0	0	0	0	0	0	0	0	0	1	0.411957
P26006	Integrin alpha-3;Integrin alpha-3 heavy chain;Integrin alpha-3 light chain	ITGA3	2782400	0	4271100	0	0	1894400	0	2426900	0	0	3066700	0	0	0	0	0	6158100	3863400	∞	1.59396	1	0.39849
O60701	UDP-glucose 6-dehydrogenase	UGDH	1419900	2302800	2018300	1.6218	1.14096	503110	0	0	0	0	0	1461900	0	∞	∞	3226000	0	0	0	0	1	0.38032
Q04917	14-3-3 protein eta	YWHAH	1400700	2534200	1668800	1.80924	1.51858	772570	0	0	0	0	0	0	0	0	0	1047800	0	0	0	0	1	0.379644
O14744	Protein arginine N-methyltransferase 5;Protein arginine N-methyltransferase 5, N-terminally processed	PRMT5	358790	1667400	3530000	4.64729	0.472351	818660	663740	1133100	0.810764	0.585774	421320	0	0	0	0	0	2399800	0	∞	∞	1	0.352708
Q15120;Q15118	[Pyruvate dehydrogenase (acetyl-transferring)] kinase isozyme 3, mitochondrial;[Pyruvate dehydrogenase (acetyl-transferring)] kinase isozyme 1, mitochondrial	PDK3;PDK1	0	1356600	975710	∞	1.39037	0	0	0	0	0	0	0	0	0	0	0	0	0	0	0	1	0.347593
P51648	Fatty aldehyde dehydrogenase	ALDH3A2	747890	6992700	0	9.3499	∞	4930300	5200700	5080400	1.05484	1.02368	2419900	0	0	0	0	0	3843700	0	0	0	1	0.341226
P55769	NHP2-like protein 1;NHP2-like protein 1, N-terminally processed	NHP2L1	906610	1125800	0	1.24177	1	0	0	0	0	0	1577400	0	0	0	0	0	799980	0	∞	∞	1	0.333333
O15523	ATP-dependent RNA helicase DDX3Y	DDX3Y	2183400	3203600	2461100	1.46725	1.30169	0	0	2836000	0	0	5497700	0	0	0	0	0	0	0	0	0	1	0.325424
Q13451	Peptidyl-prolyl cis-trans isomerase FKBP5;Peptidyl-prolyl cis-trans isomerase FKBP5, N-terminally processed	FKBP5	0	0	0	0	0	0	1055900	1101700	∞	0.958428	0	0	0	0	0	0	1127600	0	∞	∞	1	0.319476
P41732	Tetraspanin-7	TSPAN7	233740	0	0	0	0	0	968880	790490	∞	1.22567	0	0	0	0	0	0	0	0	0	0	1	0.306418
Q86WR7	Proline and serine-rich protein 2	PROSER2	0	0	1873300	0	0	0	0	0	0	0	0	1017100	1257300	∞	0.808956	477540	1044500	0	2.18725	∞	1	0.269652
P09622	Dihydrolipoyl dehydrogenase, mitochondrial	DLD	0	154650	193770	∞	0.798111	0	0	61445	0	0	0	0	0	0	0	0	73121	0	∞	∞	1	0.266037
Q14139	Ubiquitin conjugation factor E4 A	UBE4A	0	0	0	0	0	0	2485000	0	∞	∞	0	0	0	0	0	0	1109900	1890100	∞	0.587218	1	0.195739
O00291	Huntingtin-interacting protein 1	HIP1	0	944850	0	∞	∞	369920	564770	1192400	1.52674	0.473641	0	0	0	0	0	0	0	0	0	0	1	0.15788
P62805	Histone H4	HIST1H4A	59638000	42911000	11212000	0.719524	3.82724	2722300	7974100	6938000	2.92918	1.14934	74442000	20752000	3349300	0.278767	6.19592	17965000	9593100	6768000	0.533988	1.41742	0	3.14748
P14625;Q58FF3	Endoplasmin	HSP90B1	120080000	68760000	45792000	0.572618	1.50157	93376000	47397000	34533000	0.507593	1.37251	188600000	44832000	15734000	0.237709	2.84937	107230000	65518000	18090000	0.611004	3.62178	0	2.33631
P18621	60S ribosomal protein L17	RPL17	2957100	4865500	4164300	1.64536	1.16838	2141400	4317100	4475100	2.01602	0.964694	3637200	3359300	1235200	0.923595	2.71964	4088200	3881100	1704500	0.949342	2.27697	0	1.78242
P61221	ATP-binding cassette sub-family E member 1	ABCE1	2920300	1764600	1171700	0.604253	1.50602	1683900	1760900	2524500	1.04573	0.697524	1844500	787010	285060	0.426679	2.76086	3067800	1244200	738900	0.405568	1.68385	0	1.66206
P11908;P60891	Ribose-phosphate pyrophosphokinase 2;Ribose-phosphate pyrophosphokinase 1	PRPS2;PRPS1	5397700	7752800	13216000	1.43632	0.586622	5905700	0	5574800	0	0	5999600	2821300	780420	0.470248	3.6151	803630	1374700	4386900	1.71061	0.313365	0	1.12877
P62851	40S ribosomal protein S25	RPS25	23032000	34961000	36770000	1.51793	0.950802	8204200	24673000	32329000	3.00736	0.763185	42645000	20769000	15955000	0.487021	1.30172	43052000	36956000	27312000	0.858404	1.3531	0	1.0922
P00505	Aspartate aminotransferase, mitochondrial	GOT2	10422000	1555200	1547400	0.149223	1.00504	2039400	2366900	2325900	1.16059	1.01763	3272900	1347100	1109200	0.411592	1.21448	3180000	3160700	0	0.993931	∞	0	1.07905
P46776	60S ribosomal protein L27a	RPL27A	4613300	4658600	4677600	1.00982	0.995938	1517100	3340200	3002300	2.2017	1.11255	5632300	4133700	1893000	0.733928	2.18368	0	0	1779300	0	0	0	1.07304
P31947	14-3-3 protein sigma	SFN	24345000	14095000	16857000	0.578969	0.836151	8906300	8349400	10447000	0.937471	0.799215	19773000	10752000	6256600	0.543772	1.71851	10785000	10788000	12777000	1.00028	0.84433	0	1.04955
P35908	Keratin, type II cytoskeletal 2 epidermal	KRT2	158200000	250290000	400490000	1.58211	0.624959	120350000	125730000	110750000	1.0447	1.13526	107020000	61990000	68968000	0.579238	0.898823	67109000	46809000	49124000	0.697507	0.952874	0	0.902979
Q13765;E9PAV3	Nascent polypeptide-associated complex subunit alpha;Nascent polypeptide-associated complex subunit alpha, muscle-specific form	NACA	0	3504200	5036800	∞	0.69572	1085600	2989500	3417400	2.75378	0.874788	6069700	1375900	1858600	0.226683	0.740288	3160700	2677400	2171800	0.847091	1.2328	0	0.8859
Q8NBX0	Saccharopine dehydrogenase-like oxidoreductase	SCCPDH	2124600	6796000	12612000	3.19872	0.538852	4447500	1827800	3914100	0.410972	0.466978	3759200	2688200	1422700	0.715099	1.88951	2227900	2435100	3983500	1.093	0.611297	0	0.876658
Q07020	60S ribosomal protein L18	RPL18	4670500	5163000	7929700	1.10545	0.651097	0	0	0	0	0	15938000	6977600	3254300	0.437796	2.14412	3494200	4882700	8980800	1.39737	0.543682	0	0.834724
P49207	60S ribosomal protein L34	RPL34	0	12434000	11186000	∞	1.11157	0	0	5257600	0	0	8451200	4564500	4767100	0.540101	0.9575	6147400	5175400	4568400	0.841884	1.13287	0	0.800484
O15294	UDP-N-acetylglucosamine--peptide N-acetylglucosaminyltransferase 110 kDa subunit	OGT	2596900	3438000	4255900	1.32389	0.80782	1022100	2916200	5216500	2.85315	0.559034	5387900	3259000	2626000	0.604874	1.24105	0	1874400	3902100	∞	0.480357	0	0.772065
Q05209	Tyrosine-protein phosphatase non-receptor type 12	PTPN12	3867500	4829200	4183600	1.24866	1.15432	2149400	4553200	4958800	2.11836	0.918206	5793200	3027800	0	0.522647	∞	1447800	0	1265300	0	0	0	0.690841
P08708	40S ribosomal protein S17	RPS17	14115000	15678000	44262000	1.11073	0.354209	13115000	634760	18989000	0.0483995	0.0334278	64206000	14971000	10880000	0.233171	1.37601	8281100	15926000	31008000	1.92317	0.513609	0	0.569314
Q15233	Non-POU domain-containing octamer-binding protein	NONO	18374000	22597000	37838000	1.22984	0.597204	13992000	12276000	19286000	0.877358	0.636524	12705000	21134000	30028000	1.66344	0.70381	1899300	5084100	22965000	2.67683	0.221385	0	0.539731
Q13126	S-methyl-5-thioadenosine phosphorylase	MTAP	0	0	0	0	0	0	0	4172600	0	0	0	3038800	2679300	∞	1.13418	1495600	0	0	0	∞	0	0.378059
O43896;Q12756	Kinesin-like protein KIF1C;Kinesin-like protein KIF1A	KIF1C;KIF1A	20868000	0	44017000	0	0	0	0	0	0	0	364640000	108380000	72295000	0.297225	1.49914	124310000	0	60567000	0	0	0	0.374784
A6NHL2	Tubulin alpha chain-like 3	TUBAL3	777400	2895300	2438000	3.72434	1.18757	0	0	0	0	0	0	0	0	0	0	0	0	0	0	0	0	0.296893
Q9Y285	Phenylalanine--tRNA ligase alpha subunit	FARSA	0	722580	896400	∞	0.806091	0	0	0	0	0	0	0	0	0	0	23124	0	0	0	0	0	0.201523
P60900	Proteasome subunit alpha type-6	PSMA6	0	0	2358300	0	0	1149700	1667900	2173500	1.45073	0.76738	0	0	0	0	0	0	0	0	0	0	0	0.191845
Q9BSJ8	Extended synaptotagmin-1	ESYT1	575350	0	842200	0	0	0	0	2271700	0	0	933000	629720	828860	0.674941	0.759742	0	0	507950	0	0	0	0.189936
P54619	5-AMP-activated protein kinase subunit gamma-1	PRKAG1	0	0	0	0	0	0	0	0	0	0	0	5763400	7755300	∞	0.743156	0	0	0	0	0	0	0.185789
Q16401	26S proteasome non-ATPase regulatory subunit 5	PSMD5	0	4461200	6497700	∞	0.686581	3783400	0	0	0	0	2687500	0	1696900	0	0	0	0	0	0	0	0	0.171645
Q9HC35	Echinoderm microtubule-associated protein-like 4	EML4	0	0	0	0	0	0	0	0	0	0	1755200	0	767440	0	0	0	2079900	3375500	∞	0.616175	0	0.154044
P62888	60S ribosomal protein L30	RPL30	288910	0	0	0	0	0	0	0	0	0	3668600	646550	0	0.176239	∞	3027100	729400	0	0.240957	∞	0	0
P10599	Thioredoxin	TXN	832680	0	0	0	0	740410	465070	0	0.628125	∞	0	0	0	0	0	0	0	0	0	0	0	0
P13804	Electron transfer flavoprotein subunit alpha, mitochondrial	ETFA	5029600	0	14837000	0	0	4681900	0	0	0	0	32451000	0	0	0	0	40904000	2654500	0	0.0648959	∞	0	0
Q12965	Unconventional myosin-Ie	MYO1E	531700	0	0	0	0	0	0	0	0	0	1547800	701330	0	0.453114	∞	0	0	0	0	0	0	0
Q13409	Cytoplasmic dynein 1 intermediate chain 2	DYNC1I2	0	0	0	0	0	1560000	0	3933500	0	0	7749500	4951900	0	0.638996	∞	0	0	3290200	0	0	0	0
Q8NBJ5	Procollagen galactosyltransferase 1	COLGALT1	395520	0	967890	0	0	0	0	0	0	0	1511800	1174300	0	0.776756	∞	0	0	667030	0	0	0	0
A2NJV5;A0A0A0MRZ7;A0A075B6S6;A0A075B6S2;A0A075B6P5;A0A087WW87;P06310;P01615;P01614+A7:A862	Ig kappa chain V-II region RPMI 6410;Ig kappa chain V-II region FR;Ig kappa chain V-II region Cum	IGKV A18;IGKV2D-26;IGKV2D-30;IGKV2D-29;IGKV2D-28;IGKV2-40	0	0	1747500	0	0	0	0	0	0	0	0	0	0	0	0	0	0	0	0	0	0	0
O94915	Protein furry homolog-like	FRYL	0	0	0	0	0	0	0	0	0	0	611890	0	0	0	0	0	0	0	0	0	0	0
O95336	6-phosphogluconolactonase	PGLS	1140800	0	0	0	0	0	0	0	0	0	0	0	0	0	0	0	0	0	0	0	0	0
O95486	Protein transport protein Sec24A	SEC24A	0	0	0	0	0	0	0	1110900	0	0	0	0	0	0	0	0	0	1855100	0	0	0	0
O95704	Amyloid beta A4 precursor protein-binding family B member 3	APBB3	0	0	0	0	0	0	0	0	0	0	0	0	10828000	0	0	0	0	0	0	0	0	0
P0DP25;P0DP24;P0DP23			0	0	406350	0	0	0	0	129310	0	0	0	0	0	0	0	0	0	0	0	0	0	0
P0DP72			244640	0	0	0	0	0	0	0	0	0	0	0	0	0	0	0	0	0	0	0	0	0
P14923;P35222	Junction plakoglobin	JUP	61562	0	0	0	0	0	0	0	0	0	0	0	0	0	0	0	0	0	0	0	0	0
P15559	NAD(P)H dehydrogenase [quinone] 1	NQO1	8637400	0	3128500	0	0	5956600	0	0	0	0	0	0	0	0	0	4360800	0	0	0	0	0	0
P29377	Protein S100-G	S100G	0	0	0	0	0	0	0	0	0	0	1540400	0	0	0	0	0	0	0	0	0	0	0
P50395;P31150	Rab GDP dissociation inhibitor beta;Rab GDP dissociation inhibitor alpha	GDI2;GDI1	1056000	0	1375900	0	0	0	0	0	0	0	0	0	0	0	0	0	0	0	0	0	0	0
P47929	Galectin-7	LGALS7	832850	0	0	0	0	0	0	0	0	0	0	0	0	0	0	0	0	0	0	0	0	0
P51572	B-cell receptor-associated protein 31	BCAP31	0	0	6633200	0	0	0	0	0	0	0	0	0	0	0	0	0	0	0	0	0	0	0
P52895	Aldo-keto reductase family 1 member C2	AKR1C2	0	0	0	0	0	0	0	3524000	0	0	0	0	0	0	0	5691300	0	0	0	0	0	0
P61981	14-3-3 protein gamma;14-3-3 protein gamma, N-terminally processed	YWHAG	0	0	476610	0	0	0	0	0	0	0	0	0	0	0	0	0	0	0	0	0	0	0
P67775;P62714	Serine/threonine-protein phosphatase 2A catalytic subunit alpha isoform;Serine/threonine-protein phosphatase 2A catalytic subunit beta isoform	PPP2CA;PPP2CB	0	0	0	0	0	0	0	0	0	0	0	0	0	0	0	0	0	1577600	0	0	0	0
P81605	Dermcidin;Survival-promoting peptide;DCD-1	DCD	0	0	444920	0	0	0	0	0	0	0	0	0	0	0	0	0	0	0	0	0	0	0
Q02790	Peptidyl-prolyl cis-trans isomerase FKBP4;Peptidyl-prolyl cis-trans isomerase FKBP4, N-terminally processed	FKBP4	3379400	0	2831600	0	0	0	0	619510	0	0	0	0	0	0	0	0	0	0	0	0	0	0
Q08AM6	Protein VAC14 homolog	VAC14	1907900	0	0	0	0	0	0	0	0	0	5035000	0	1036300	0	0	0	0	1659700	0	0	0	0
Q12874	Splicing factor 3A subunit 3	SF3A3	0	0	0	0	0	264260	0	460900	0	0	0	0	0	0	0	0	0	0	0	0	0	0
Q15208	Serine/threonine-protein kinase 38	STK38	418970	0	0	0	0	0	0	0	0	0	509890	0	0	0	0	0	0	710000	0	0	0	0
Q562R1	Beta-actin-like protein 2	ACTBL2	0	0	327980000	0	0	160340000	0	312690000	0	0	0	0	0	0	0	0	0	0	0	0	0	0
Q8WWY3	U4/U6 small nuclear ribonucleoprotein Prp31	PRPF31	194550	0	0	0	0	0	0	0	0	0	0	0	0	0	0	0	0	698650	0	0	0	0
Q92736	Ryanodine receptor 2	RYR2	0	0	0	0	0	0	0	0	0	0	0	0	0	0	0	0	0	1141600	0	0	0	0
Q93086	P2X purinoceptor 5	P2RX5	0	0	0	0	0	0	0	0	0	0	0	0	0	0	0	0	0	6106600	0	0	0	0
Q96BD6	SPRY domain-containing SOCS box protein 1	SPSB1	0	0	495160	0	0	0	0	0	0	0	0	0	0	0	0	0	0	284830	0	0	0	0
Q96P63	Serpin B12	SERPINB12	0	0	319110	0	0	0	0	0	0	0	0	0	0	0	0	0	0	0	0	0	0	0
Q9BWV1	Brother of CDO	BOC	0	0	0	0	0	0	0	0	0	0	0	0	0	0	0	0	0	0	0	0	0	0
Q9Y4I1	Unconventional myosin-Va	MYO5A	0	0	0	0	0	0	0	0	0	0	1066900	0	0	0	0	0	0	0	0	0	0	0
